# Supplementary material for: Stromal Pbrm1 mediates chromatin remodeling necessary for embryo implantation in the mouse uterus
Source: J Clin Invest. 2024 Mar 1;134(5):e174194. doi: 10.1172/JCI174194 (PMC10904057; doi:10.1172/JCI174194)
Supplement: Supplemental table 7 [file jci-134-174194-s110.xls]

## Sheet: RNASeqfold Pvalue<0.01 Padj<0.1
gene	baseMean	log2FoldChange	lfcSE	stat	pvalue	padj	symbol	uniprot	alias
ENSMUSG00000083773	564.545	-7.77711	0.327664	-9.99367	1.6246e-23	5.5181e-21	NA	NA	NA
ENSMUSG00000116637	222.768	-6.10969	0.328041	-12.2858	1.08031e-34	7.69721e-32	NA	NA	NA
ENSMUSG00000098201	123.717	-5.92515	0.368972	-7.51953	5.49727e-14	6.44537e-12	NA	NA	NA
ENSMUSG00000084403	122.516	-5.45097	0.34354	-10.3549	3.97561e-25	1.56698e-22	NA	NA	NA
ENSMUSG00000029126	246.494	-5.21136	0.245079	-17.3009	4.63029e-67	9.53068e-64	Nsg1	Q62092	Neep21
ENSMUSG00000112903	59.3823	-5.12438	0.39606	-7.38575	1.51594e-13	1.68161e-11	NA	NA	NA
ENSMUSG00000081640	171.861	-5.04194	0.273064	-14.6127	2.33138e-48	3.08491e-45	NA	NA	NA
ENSMUSG00000044254	65.1093	-4.99763	0.381423	-6.82515	8.78333e-12	8.01533e-10	Pcsk9	Q80W65	AI415265
ENSMUSG00000025478	49.3222	-4.67832	0.401071	-6.29735	3.02779e-10	2.19101e-08	Dpysl4	Q3TMU8	AI173505
ENSMUSG00000043498	46.2899	-4.55797	0.417543	-6.9102	4.83979e-12	4.57434e-10	NA	NA	NA
ENSMUSG00000047222	75.6502	-4.04731	0.334227	-9.57237	1.04483e-21	3.02429e-19	Rnase2a	Q8K196	Ear11
ENSMUSG00000098679	29.8164	-3.95279	0.410235	-5.61079	2.01407e-08	1.05101e-06	Mir7688	NA	Gm27874
ENSMUSG00000116972	45.3593	-3.94742	0.377878	-7.627	2.40277e-14	2.98624e-12	NA	NA	NA
ENSMUSG00000080811	500.597	-3.90948	0.168831	-19.6082	1.31607e-85	4.87603e-82	NA	NA	NA
ENSMUSG00000073514	19.7898	-3.57057	0.440005	-5.79795	6.71304e-09	3.86209e-07	Dok6	Q2MHE5	Dok-6
ENSMUSG00000042195	50.4221	-3.54482	0.348245	-8.01937	1.06287e-15	1.57517e-13	Slc35f2	Q7TML3	1500009K05Rik
ENSMUSG00000018451	20.0098	-3.4736	0.444001	-5.73989	9.47374e-09	5.23884e-07	6330403K07Rik	Q6NSQ3	AI415455
ENSMUSG00000026247	97.8821	-3.28996	0.289181	-9.29921	1.4149e-20	3.59055e-18	Ecel1	Q3TX93	DINE
ENSMUSG00000082121	18.0325	-3.27642	0.440403	-4.88131	1.05383e-06	3.94387e-05	NA	NA	NA
ENSMUSG00000034981	126.657	-3.23933	0.230262	-11.4359	2.76774e-30	1.70908e-27	Parm1	Q923D3	2210012L08Rik
ENSMUSG00000033715	744.897	-3.23635	0.213724	-12.5277	5.26819e-36	4.06639e-33	Akr1c14	Q91WT7	9030611N15Rik
ENSMUSG00000052852	87.044	-3.22902	0.276433	-9.46196	3.02211e-21	8.3559e-19	Reep1	Q8BGH4	D6Ertd253e
ENSMUSG00000033882	38.9627	-3.18438	0.372193	-6.76454	1.33732e-11	1.17412e-09	Rbm46	P86049	EG633285
ENSMUSG00000031297	150.433	-3.07007	0.256648	-9.74099	2.01578e-22	6.32921e-20	Slc7a3	P70423	Atrc3
ENSMUSG00000019577	123.798	-3.0678	0.271789	-9.18564	4.091e-20	9.47321e-18	Pdk4	O70571	AV005916
ENSMUSG00000051124	88.9266	-3.06628	0.265681	-9.29122	1.52531e-20	3.81842e-18	Gimap9	G3X987	A630002K24
ENSMUSG00000032291	239.767	-3.06085	0.185701	-13.3449	1.26862e-40	1.23691e-37	Crabp1	P62965	AI326249
ENSMUSG00000040204	67.9668	-3.04068	0.278653	-8.7139	2.93601e-18	5.72523e-16	Pclaf	Q9CQX4	2810417H13Rik
ENSMUSG00000038793	13.1986	-3.02481	0.452329	-5.19309	2.0683e-07	9.05796e-06	Lefty1	Q64280	AI450052
ENSMUSG00000006651	26.8756	-3.02067	0.386317	-6.01825	1.76314e-09	1.09605e-07	Aplp1	A0A0R4IZZ1	Aplp1
ENSMUSG00000025892	74.0611	-3.01158	0.270477	-8.89909	5.63066e-19	1.172e-16	Gria4	Q8C069	GluA4
ENSMUSG00000113600	38.5306	-2.96789	0.389477	-6.12503	9.06647e-10	5.91396e-08	NA	NA	NA
ENSMUSG00000095597	337.882	-2.95763	0.261319	-9.23658	2.54506e-20	6.28631e-18	NA	NA	NA
ENSMUSG00000074280	36.2806	-2.92504	0.365878	-6.33022	2.44819e-10	1.82139e-08	NA	NA	NA
ENSMUSG00000058773	108.429	-2.89856	0.253428	-9.16459	4.97347e-20	1.13745e-17	Hist1h1b	P43276	H1.5
ENSMUSG00000061815	21.8574	-2.89338	0.400832	-5.49826	3.83553e-08	1.92692e-06	Rufy4	Q3TYX8	F930048N03Rik
ENSMUSG00000028031	709.681	-2.89047	0.12865	-17.9697	3.36771e-72	8.9124e-69	Dkk2	Q9QYZ8	Dkk2
ENSMUSG00000049036	14.0254	-2.88028	0.442795	-4.34466	1.39494e-05	0.000428545	Tmem121	Q80XA0	2410008J05Rik
ENSMUSG00000014602	285.096	-2.86891	0.161951	-14.1308	2.45283e-45	2.67287e-42	Kif1a	E9QAN4	ATSV
ENSMUSG00000030862	25.8745	-2.85103	0.401385	-5.5573	2.73985e-08	1.39823e-06	Cpxm2	A0A0R4J0C4	4632435C11Rik
ENSMUSG00000045915	28.335	-2.84104	0.382715	-5.80907	6.28201e-09	3.6481e-07	Ccdc42	Q5SV66	A530001H01Rik
ENSMUSG00000017499	140.283	-2.79788	0.212915	-10.4242	1.92206e-25	8.09231e-23	Cdc6	O89033	CDC18L
ENSMUSG00000103865	18.3761	-2.79595	0.42163	-5.01015	5.43886e-07	2.16212e-05	NA	NA	NA
ENSMUSG00000028773	80.8266	-2.77859	0.27168	-8.11592	4.82128e-16	7.32084e-14	Fabp3	P11404	Fabph-1
ENSMUSG00000022490	19.9153	-2.77272	0.417257	-5.09694	3.4519e-07	1.437e-05	Ppp1r1a	Q9ERT9	0610038N18Rik
ENSMUSG00000035228	23.9079	-2.7667	0.389848	-5.4981	3.83904e-08	1.92692e-06	Ccdc106	E9QPN6	BC018462
ENSMUSG00000020155	28.3245	-2.74159	0.371909	-5.75645	8.59017e-09	4.80764e-07	Kcnmb1	Q5SQK1	BKbeta1
ENSMUSG00000020019	1459.66	-2.72618	0.105255	-20.3988	1.71426e-92	1.05856e-88	Ntn4	Q0VEM1	Ntn4
ENSMUSG00000060988	285.07	-2.71274	0.274897	-7.91992	2.37661e-15	3.36081e-13	Galnt13	A2RRI8	A230002A12
ENSMUSG00000064380	349.619	-2.70108	0.219982	-9.7485	1.87213e-22	5.97953e-20	NA	NA	NA
ENSMUSG00000028989	82.9108	-2.67739	0.267321	-7.89372	2.93312e-15	4.11636e-13	Angptl7	Q8R1Q3	Angptl7
ENSMUSG00000016194	239.134	-2.67725	0.225887	-9.38108	6.53007e-21	1.7038e-18	Hsd11b1	P50172	Hsd11b1
ENSMUSG00000019848	61.1411	-2.66279	0.298739	-7.02619	2.12252e-12	2.09147e-10	Popdc3	Q9ES81	AA682104
ENSMUSG00000003585	26.4244	-2.66174	0.388586	-5.36855	7.93702e-08	3.75085e-06	Sec14l2	Q99J08	1300013M05Rik
ENSMUSG00000031284	62.4337	-2.6382	0.305536	-6.81136	9.66812e-12	8.73668e-10	Pak3	B1GX81	PAK-3
ENSMUSG00000081470	30.699	-2.63	0.399953	-5.26028	1.43836e-07	6.46737e-06	NA	NA	NA
ENSMUSG00000026202	902.654	-2.62705	0.155146	-13.2565	4.13934e-40	3.65149e-37	Tuba4a	P68368	M[a]4
ENSMUSG00000009876	12.7726	-2.6226	0.450872	-4.09659	4.19281e-05	0.00115411	Cox4i2	Q91W29	Cox4b
ENSMUSG00000043192	85.4502	-2.62018	0.350111	-6.03866	1.55403e-09	9.792e-08	NA	NA	NA
ENSMUSG00000043531	172.292	-2.61024	0.20291	-10.0546	8.76746e-24	3.12341e-21	Sorcs1	A0A1B0GRC4	Sorcs
ENSMUSG00000021903	73.6399	-2.60397	0.262275	-7.75311	8.96704e-15	1.17812e-12	Galnt15	Q9D2N8	4631401E18Rik
ENSMUSG00000029641	236.167	-2.5975	0.191281	-10.6058	2.80012e-26	1.26517e-23	Rasl11a	Q6IMB1	1110065D03Rik
ENSMUSG00000032006	131.825	-2.58744	0.21189	-9.51073	1.89333e-21	5.31425e-19	Pdgfd	Q925I7	1110003I09Rik
ENSMUSG00000024256	11.629	-2.56676	0.456743	-4.16516	3.11137e-05	0.000882666	Adcyap1	O70176	PACAP
ENSMUSG00000072944	13.623	-2.545	0.442437	-4.31289	1.61132e-05	0.000487333	Nup62cl	A2AG10	Gm719
ENSMUSG00000034285	58.7132	-2.53801	0.296018	-6.68829	2.25791e-11	1.91871e-09	Nipsnap1	O55125	Nipsnap1
ENSMUSG00000112926	178.793	-2.53128	0.444661	-5.03655	4.74004e-07	1.91306e-05	NA	NA	NA
ENSMUSG00000028212	374.899	-2.53097	0.151941	-12.878	5.98962e-38	4.82424e-35	Ccne2	Q544H6	Ccne2
ENSMUSG00000042489	49.3191	-2.52836	0.311604	-6.32827	2.47923e-10	1.83711e-08	Clspn	Q80YR7	B130025E01
ENSMUSG00000049539	83.8558	-2.50689	0.243412	-7.96183	1.69514e-15	2.47264e-13	Hist1h1a	P43275	H1.1
ENSMUSG00000024846	72.1944	-2.49786	0.296504	-6.58505	4.54738e-11	3.76073e-09	Cst6	Q9D1B1	1110017E11Rik
ENSMUSG00000019942	104.513	-2.49337	0.243322	-7.94152	1.99724e-15	2.86813e-13	Cdk1	P11440	Cdc2
ENSMUSG00000034009	111.007	-2.48498	0.270372	-7.16965	7.51904e-13	7.86951e-11	Rxfp1	Q6R6I7	Gm1018
ENSMUSG00000081793	14.2411	-2.4814	0.445326	-4.27511	1.91039e-05	0.000571727	5730416F02Rik	NA	5730416F02Rik
ENSMUSG00000033022	63.8503	-2.47319	0.278179	-6.87773	6.08153e-12	5.68992e-10	Cdo1	P60334	1300002L19Rik
ENSMUSG00000017491	180.523	-2.4695	0.250373	-7.67718	1.62631e-14	2.07775e-12	Rarb	P22605	A830025K23
ENSMUSG00000071604	212.72	-2.46471	0.235625	-8.11801	4.73881e-16	7.25507e-14	Fam189a2	E9QP68	AI414343
ENSMUSG00000039748	56.0522	-2.46379	0.283145	-6.71499	1.88082e-11	1.60563e-09	Exo1	Q9QZ11	5730442G03Rik
ENSMUSG00000030621	210.584	-2.45859	0.182334	-10.3556	3.94514e-25	1.56698e-22	Me3	Q8BMF3	1700020C08Rik
ENSMUSG00000079355	58.2089	-2.45596	0.375228	-5.24106	1.59656e-07	7.09265e-06	Ackr4	B2RU75	A630091E18Rik
ENSMUSG00000029121	154.372	-2.45393	0.192649	-9.77095	1.50033e-22	4.87606e-20	Crmp1	Q6P1J1	CRMP-1
ENSMUSG00000030598	42.1052	-2.44333	0.328178	-5.78168	7.39592e-09	4.17711e-07	Fbxo17	Q9QZM8	Fbg4
ENSMUSG00000027796	27.7607	-2.42573	0.363569	-5.16467	2.40863e-07	1.04496e-05	Smad9	Q3UVC6	MADH6
ENSMUSG00000110126	30.9814	-2.41558	0.389237	-4.90495	9.3453e-07	3.54758e-05	NA	NA	NA
ENSMUSG00000044676	15.3095	-2.40916	0.429864	-4.32975	1.49277e-05	0.000454828	Zfp612	A0A1D5RMC2	B230354B21Rik
ENSMUSG00000020333	118.593	-2.40471	0.212408	-8.64672	5.29999e-18	1.01219e-15	Acsl6	Q8R1X1	A330035H04Rik
ENSMUSG00000018865	57.2256	-2.40273	0.2871	-6.43579	1.22835e-10	9.44195e-09	Sult4a1	P63046	2400007A17Rik
ENSMUSG00000065353	1590.62	-2.39454	0.212134	-8.68156	3.90361e-18	7.53275e-16	Snora73b	NA	U17B
ENSMUSG00000065778	71.3786	-2.38771	0.28394	-6.48213	9.04381e-11	7.15969e-09	NA	NA	NA
ENSMUSG00000054196	43.7166	-2.38433	0.352923	-5.28522	1.25556e-07	5.71481e-06	Cthrc1	Q9D1D6	1110014B07Rik
ENSMUSG00000065767	10.6157	-2.3695	0.449587	-3.89657	9.75663e-05	0.00247931	NA	NA	NA
ENSMUSG00000024076	35.3939	-2.36563	0.332442	-5.47235	4.44102e-08	2.21155e-06	Vit	Q8VHI5	1700052E02Rik
ENSMUSG00000020953	2438.39	-2.34807	0.106029	-16.6973	1.37101e-62	2.3089e-59	Coch	Q62507	AW122937
ENSMUSG00000005338	103.156	-2.34567	0.227561	-7.83222	4.79323e-15	6.52901e-13	Cadm3	Q99N28	BIgR
ENSMUSG00000031932	75.4133	-2.32571	0.258213	-6.85072	7.34794e-12	6.77217e-10	Gpr83	Q544C4	AW045253
ENSMUSG00000015880	36.574	-2.32275	0.325871	-5.45136	4.99864e-08	2.47593e-06	Ncapg	E9PWG6	5730507H05Rik
ENSMUSG00000037996	64.0585	-2.31447	0.299629	-5.92902	3.04752e-09	1.82704e-07	Slc24a2	Q14BI1	2810021B17Rik
ENSMUSG00000041020	14.1094	-2.31243	0.431057	-4.13735	3.51335e-05	0.000980192	Map7d2	A2AG50	1600028E09Rik
ENSMUSG00000077391	70.0509	-2.29953	0.258629	-6.73742	1.61221e-11	1.38269e-09	NA	NA	NA
ENSMUSG00000105827	144.13	-2.29604	0.205001	-8.44418	3.06194e-17	5.40214e-15	Hist2h2bb	Q64525	H2b-616
ENSMUSG00000064655	39.5787	-2.29185	0.342041	-5.16224	2.44014e-07	1.05616e-05	NA	NA	NA
ENSMUSG00000020185	34.523	-2.28002	0.338056	-5.16029	2.46563e-07	1.06223e-05	E2f7	Q6S7F2	A630014C11Rik
ENSMUSG00000110057	96.5867	-2.26945	0.233563	-7.32046	2.47128e-13	2.69297e-11	NA	NA	NA
ENSMUSG00000026779	39.5506	-2.26241	0.321611	-5.35884	8.37567e-08	3.94807e-06	Mastl	Q8C0P0	2700091H24Rik
ENSMUSG00000097906	594.075	-2.24723	0.117824	-14.172	1.36496e-45	1.58036e-42	NA	NA	NA
ENSMUSG00000030674	18.3935	-2.24507	0.42156	-4.17529	2.97604e-05	0.000852105	Qprt	Q91X91	2410027J01Rik
ENSMUSG00000031520	333.963	-2.24285	0.19512	-8.6201	6.68978e-18	1.2518e-15	Vegfc	P97953	AW228853
ENSMUSG00000020411	157.674	-2.23852	0.417767	-4.39661	1.09955e-05	0.000346416	Nipal4	Q8BZF2	9530066K23Rik
ENSMUSG00000116336	74.3632	-2.23349	0.281456	-6.01154	1.8377e-09	1.13478e-07	NA	NA	NA
ENSMUSG00000062785	18.5205	-2.23223	0.405103	-4.2487	2.15018e-05	0.000633261	Kcnc3	D3YZV2	KShIIID
ENSMUSG00000017697	63.7565	-2.2275	0.279932	-6.00894	1.86745e-09	1.14551e-07	Ada	P03958	Ada
ENSMUSG00000094655	172.826	-2.1954	0.29541	-5.66484	1.4716e-08	7.78896e-07	NA	NA	NA
ENSMUSG00000047261	110.106	-2.19358	0.213761	-7.62702	2.40239e-14	2.98624e-12	Gap43	P06837	B-50
ENSMUSG00000105461	30.9928	-2.19239	0.35657	-4.69921	2.61168e-06	9.14481e-05	NA	NA	NA
ENSMUSG00000012443	36.0876	-2.18902	0.329077	-5.035	4.77841e-07	1.92435e-05	Kif11	Q6P9P6	Eg5
ENSMUSG00000078452	58.2845	-2.18735	0.298364	-5.53465	3.11848e-08	1.58274e-06	Raet1a	O08602	RAE-1alpha
ENSMUSG00000052560	180.365	-2.1812	0.207505	-7.81281	5.59254e-15	7.56218e-13	Cpne8	Q9DB19	1200003E11Rik
ENSMUSG00000046694	44.1739	-2.18089	0.335463	-4.95281	7.31504e-07	2.8409e-05	Tent5b	Q8C152	4732473B16Rik
ENSMUSG00000066116	51.5688	-2.1805	0.301826	-5.44523	5.17385e-08	2.52891e-06	NA	NA	NA
ENSMUSG00000020914	209.689	-2.17554	0.179464	-8.96076	3.22462e-19	6.94606e-17	Top2a	Q01320	Top-2
ENSMUSG00000062694	17.7444	-2.17207	0.40374	-4.1286	3.64986e-05	0.0010137	Cav3	P51637	AI385751
ENSMUSG00000069310	15.7183	-2.16333	0.431586	-3.93206	8.4221e-05	0.00215794	Hist1h3c	B9EI85	H3-143
ENSMUSG00000026669	59.9343	-2.15703	0.275012	-5.85644	4.72891e-09	2.78105e-07	Mcm10	Q0VBD2	2410041F14Rik
ENSMUSG00000025574	40.2513	-2.15683	0.345049	-4.76738	1.86636e-06	6.65416e-05	Tk1	P04184	D530002A18Rik
ENSMUSG00000030762	517.192	-2.15296	0.193071	-8.25152	1.56387e-16	2.49747e-14	Aqp8	A0A0X1KG59	AI255744
ENSMUSG00000024503	13.6591	-2.15031	0.449925	-3.79812	0.000145797	0.00356531	Spink1	P09036	Spink3
ENSMUSG00000069267	16.1333	-2.14939	0.41951	-3.95838	7.546e-05	0.00195784	Hist1h3b	B9EI85	H3-53
ENSMUSG00000075031	41.4259	-2.14597	0.319499	-5.05691	4.26109e-07	1.73487e-05	Hist1h2bb	Q64475	H2b-143
ENSMUSG00000022610	20.1436	-2.14287	0.392939	-4.17456	2.98565e-05	0.000853538	Mapk12	O08911	AW123708
ENSMUSG00000026043	8521.08	-2.14108	0.102555	-15.244	1.80453e-52	2.78575e-49	Col3a1	P08121	AW550625
ENSMUSG00000026683	17.7163	-2.13907	0.407737	-4.03614	5.43367e-05	0.00146094	Nuf2	Q99P69	2410003C07Rik
ENSMUSG00000089281	162.208	-2.13683	0.293544	-5.49871	3.82585e-08	1.92692e-06	Scarna6	NA	MBI-46
ENSMUSG00000021707	200.324	-2.13361	0.189062	-8.29929	1.04733e-16	1.71697e-14	Dhfr	P00375	8430436I03Rik
ENSMUSG00000033032	47.4518	-2.13198	0.296114	-5.37364	7.71617e-08	3.66518e-06	Afap1l1	B2RSM5	AI173486
ENSMUSG00000034117	13.7699	-2.12161	0.435952	-3.7902	0.000150525	0.00364984	Ptgdr2	Q9Z2J6	Crth2
ENSMUSG00000004415	9.92387	-2.11952	0.456989	-3.58539	0.000336576	0.00747611	Col26a1	Q91VF6	9430032K24Rik
ENSMUSG00000031937	69.4568	-2.11857	0.310998	-5.13244	2.86016e-07	1.21803e-05	Vstm5	Q9D806	2200002K05Rik
ENSMUSG00000031997	357.669	-2.11282	0.201138	-7.72932	1.08125e-14	1.41057e-12	Trpc6	Q3UZG1	AV025995
ENSMUSG00000022221	783.425	-2.09421	0.133539	-11.3878	4.81182e-30	2.87545e-27	Ripk3	E9PZP3	2610528K09Rik
ENSMUSG00000021806	595.828	-2.08035	0.123665	-12.1668	4.67235e-34	3.20575e-31	Nid2	O88322	AW547149
ENSMUSG00000001403	25.1404	-2.07977	0.35892	-4.35299	1.34293e-05	0.000413252	Ube2c	A2A4Z0	1110015A16Rik
ENSMUSG00000096243	181.751	-2.04737	0.26061	-5.79332	6.90096e-09	3.95189e-07	NA	NA	NA
ENSMUSG00000034311	36.2476	-2.04677	0.341632	-4.48906	7.15389e-06	0.000228493	Kif4	P33174	AI323435
ENSMUSG00000024803	190.031	-2.04576	0.195056	-7.60686	2.80825e-14	3.42255e-12	Ankrd1	Q9CR42	Alrp
ENSMUSG00000032532	27.4299	-2.04465	0.402561	-3.93377	8.36231e-05	0.00214857	Cck	P09240	Cck
ENSMUSG00000039391	47.5124	-2.03701	0.292194	-5.1303	2.89284e-07	1.22631e-05	Ccdc81	Q9D5W4	4921513D09Rik
ENSMUSG00000067786	22.5449	-2.03077	0.376959	-4.05962	4.91535e-05	0.00133907	Nnat	G3X9K1	5730414I02Rik
ENSMUSG00000030518	24.1442	-2.02955	0.381836	-4.03055	5.56474e-05	0.00148754	Fam189a1	Q6A044	5730507A09Rik
ENSMUSG00000002847	735.929	-2.02686	0.150029	-9.71051	2.71967e-22	8.25933e-20	Pla1a	Q8VI78	AA986889
ENSMUSG00000032373	28.0739	-2.0237	0.343581	-4.37577	1.21005e-05	0.000376111	Car12	Q8CI85	2310047E01Rik
ENSMUSG00000020701	11.0766	-2.01814	0.447552	-3.50979	0.000448454	0.00960417	Tmem132e	A0A0A0MQ93	Gm644
ENSMUSG00000043441	23.948	-2.0166	0.382467	-3.99365	6.50636e-05	0.00171451	Gpr149	Q3UVY1	9630018L10Rik
ENSMUSG00000020598	57.6676	-2.01592	0.293995	-5.04604	4.51052e-07	1.82839e-05	Nrcam	Q6QRP1	Bravo
ENSMUSG00000114279	18.5009	-2.01339	0.428826	-3.68364	0.000229926	0.00529711	Hist1h2bm	B2RTK3	H2b-291b
ENSMUSG00000094377	126.032	-2.00423	0.240396	-6.05797	1.37852e-09	8.7756e-08	NA	NA	NA
ENSMUSG00000060572	42.8248	-2.00263	0.326707	-4.54473	5.50069e-06	0.000179402	Mfap2	Q99PM0	AI893631
ENSMUSG00000042379	108.238	-1.98964	0.35203	-4.27374	1.92225e-05	0.00057435	Esm1	B9EJX9	0610042H23Rik
ENSMUSG00000022836	993.767	-1.98414	0.145535	-9.71246	2.66824e-22	8.2382e-20	Mylk	B1B1A8	9530072E15Rik
ENSMUSG00000020098	8.06933	-1.97675	0.457349	-3.31011	0.000932587	0.0183204	Pcbd1	P61458	Dcoh
ENSMUSG00000057123	31.0676	-1.97501	0.420701	-3.68895	0.000225185	0.00520144	Gja5	Q01231	5730555N10Rik
ENSMUSG00000084215	130.039	-1.97348	0.297552	-4.88277	1.04606e-06	3.92272e-05	NA	NA	NA
ENSMUSG00000029718	245.681	-1.97096	0.163115	-8.59394	8.40389e-18	1.54141e-15	Pcolce	Q3UIP2	Astt-2
ENSMUSG00000047139	674.186	-1.97086	0.133725	-10.4502	1.46255e-25	6.30088e-23	Cd24a	P24807	Cd24
ENSMUSG00000042115	31.197	-1.96856	0.384749	-3.88571	0.000102032	0.00257161	Klhdc8a	Q91XA8	A630065K24Rik
ENSMUSG00000067235	26.3101	-1.95843	0.412081	-3.68335	0.000230185	0.00529711	H2-Q10	P01898	H-2Q10
ENSMUSG00000064796	13.1211	-1.95092	0.437473	-3.46072	0.000538734	0.011341	Terc	NA	mTER
ENSMUSG00000051279	42.0625	-1.94467	0.309369	-4.5825	4.59459e-06	0.000155319	Gdf6	A2AII0	BMP-13
ENSMUSG00000037681	30.73	-1.942	0.389609	-3.7834	0.000154698	0.00372039	Esyt3	Q5DTI8	D930024E11
ENSMUSG00000007594	10.7589	-1.93936	0.455985	-3.38486	0.00071214	0.0144022	Hapln4	Q80WM4	9330174O11
ENSMUSG00000033174	74.9875	-1.9364	0.31205	-4.55373	5.27039e-06	0.000173417	Mgll	O35678	AA589436
ENSMUSG00000052212	6.00005	-1.9292	0.458386	-3.88791	0.000101112	0.00255539	Cd177	Q8R2S8	1190003K14Rik
ENSMUSG00000026840	43.027	-1.92566	0.342755	-4.15557	3.24475e-05	0.00091351	Lamc3	Q9R0B6	1110064A23Rik
ENSMUSG00000027715	68.2326	-1.92553	0.280295	-4.96378	6.91335e-07	2.69621e-05	Ccna2	P51943	AA408589
ENSMUSG00000040649	16.7906	-1.92165	0.408408	-3.5588	0.000372554	0.00820637	Rimklb	Q80WS1	4931417E21Rik
ENSMUSG00000021732	70.8742	-1.91878	0.307368	-4.55511	5.23576e-06	0.000173201	Fgf10	O35565	AEY17
ENSMUSG00000056755	21.8692	-1.91335	0.378352	-3.76353	0.000167529	0.00398597	Grm7	G5E8D5	6330570A01Rik
ENSMUSG00000053279	38.2902	-1.91255	0.352559	-4.02101	5.79496e-05	0.00154241	Aldh1a1	P24549	ALDH-E1
ENSMUSG00000095385	12.6543	-1.91221	0.431076	-3.38497	0.000711857	0.0144022	D630033O11Rik	NA	Gm588
ENSMUSG00000022034	10.109	-1.90792	0.449638	-3.29564	0.000981989	0.0191892	Esco2	Q8CIB9	2410004I17Rik
ENSMUSG00000041624	26.3955	-1.90769	0.375102	-3.78566	0.000153303	0.00369768	Gucy1a2	F8VQK3	6330407I18Rik
ENSMUSG00000032118	271.034	-1.90719	0.156635	-8.53695	1.37811e-17	2.47859e-15	Fez1	Q8K0X8	UNC-76
ENSMUSG00000040896	36.0524	-1.90312	0.315357	-4.36861	1.25039e-05	0.000387999	Kcnd3	Q3UH54	AW045978
ENSMUSG00000020022	251.892	-1.90203	0.159949	-8.33199	7.94968e-17	1.3388e-14	Ndufa12	A0A0R4J275	2410011G03Rik
ENSMUSG00000022103	8.35866	-1.90145	0.456047	-3.22559	0.00125715	0.0238859	Gfra2	O08842	Gfra2
ENSMUSG00000035681	12.3789	-1.89626	0.426563	-3.37142	0.000747825	0.0150418	Kcnc2	A0A1W2P796	AW047325
ENSMUSG00000030346	43.8775	-1.89553	0.311099	-4.41364	1.01646e-05	0.000321878	Rad51ap1	A0A0R4J1H1	2510006L10Rik
ENSMUSG00000111063	16.031	-1.8938	0.41592	-3.45707	0.000546078	0.0114592	NA	NA	NA
ENSMUSG00000027858	86.4146	-1.8889	0.224718	-5.93264	2.98099e-09	1.79295e-07	Tspan2	Q9D1X8	6330415F13Rik
ENSMUSG00000046204	5.44839	-1.88688	0.457974	-3.79729	0.000146289	0.00357027	Pnma2	Q8BHK0	A830049P17Rik
ENSMUSG00000087968	185.985	-1.88604	0.235704	-5.68176	1.33319e-08	7.11739e-07	NA	NA	NA
ENSMUSG00000032271	86.2066	-1.88455	0.231051	-5.76158	8.3328e-09	4.67773e-07	Nnmt	D3YX59	Nnmt
ENSMUSG00000065232	27.433	-1.88178	0.381157	-3.6896	0.000224608	0.0051946	NA	NA	NA
ENSMUSG00000028003	6.01695	-1.87786	0.457322	-3.84412	0.000120984	0.00300835	Lrat	B2RUR5	1300010A18Rik
ENSMUSG00000038884	186.6	-1.87512	0.181372	-7.22553	4.99167e-13	5.28404e-11	A230050P20Rik	Q8CAK3	RyDEN
ENSMUSG00000053219	49.9041	-1.87485	0.292862	-4.58944	4.44447e-06	0.000150794	Raet1e	D7F2B6	Raet1e
ENSMUSG00000090215	5.2614	-1.87023	0.457784	-3.76341	0.000167615	0.00398597	Trim34b	K7N6K2	Gm15134
ENSMUSG00000038379	15.0862	-1.86838	0.412149	-3.40503	0.000661564	0.013527	Ttk	Q8BY97	AL022661
ENSMUSG00000064994	28.3592	-1.86255	0.361908	-3.78534	0.000153496	0.00369768	NA	NA	NA
ENSMUSG00000039313	10.3394	-1.86167	0.452461	-3.23169	0.0012306	0.0234295	Minar1	Q14CG5	DD1
ENSMUSG00000028678	14.9342	-1.86147	0.410513	-3.39706	0.000681142	0.0138661	Kif2c	Q3TTL2	4930402F02Rik
ENSMUSG00000031871	457.666	-1.85576	0.125962	-10.167	2.78274e-24	1.03101e-21	Cdh5	P55284	7B4
ENSMUSG00000027966	1557.63	-1.84759	0.106681	-11.9069	1.08896e-32	7.20461e-30	Col11a1	Q3UST0	C530001D20Rik
ENSMUSG00000071847	140.127	-1.84632	0.249432	-5.22896	1.70465e-07	7.53665e-06	Apcdd1	Q3U128	AB023957
ENSMUSG00000046807	15.5744	-1.83654	0.419155	-3.31728	0.000908992	0.0179139	Lrrc75b	Q7TPD7	AI646023
ENSMUSG00000047344	35.1149	-1.82292	0.34794	-3.80395	0.000142408	0.00349419	Lancl3	Q8CD19	6030463G20Rik
ENSMUSG00000054580	347.87	-1.82152	0.172203	-7.29594	2.96571e-13	3.21286e-11	Pla2r1	Q62028	Pla2-r
ENSMUSG00000045733	5.27584	-1.81792	0.456536	-3.71732	0.000201344	0.00469761	Sprn	Q8BWU1	C630041J07
ENSMUSG00000051220	107.168	-1.81326	0.221719	-5.67929	1.35256e-08	7.20007e-07	Ercc6l	Q8BHK9	BC004701
ENSMUSG00000041119	9.50653	-1.81292	0.456962	-3.14427	0.00166504	0.0303591	Pde9a	O70628	PDE9A1
ENSMUSG00000034266	149.202	-1.80989	0.193093	-6.46378	1.02119e-10	7.98208e-09	Batf	O35284	B-ATF
ENSMUSG00000036743	17.0277	-1.80983	0.40893	-3.30706	0.000942822	0.0185019	Psma8	Q9CWH6	2410072D24Rik
ENSMUSG00000047676	1224.77	-1.80832	0.210342	-5.96787	2.4037e-09	1.45518e-07	NA	NA	NA
ENSMUSG00000053310	31.0315	-1.80717	0.398989	-3.40918	0.000651588	0.0133525	Nrgn	P60761	0710001B06Rik
ENSMUSG00000000028	173.145	-1.8015	0.189098	-6.55325	5.62975e-11	4.61465e-09	Cdc45	F8WJ72	Cdc45l
ENSMUSG00000089542	81.0234	-1.7953	0.306349	-4.17682	2.95609e-05	0.000849016	NA	NA	NA
ENSMUSG00000025128	65.1762	-1.79385	0.259458	-4.8243	1.40495e-06	5.16403e-05	Bhlhe22	A0A0R4J056	Beta3
ENSMUSG00000046591	21.8783	-1.79161	0.370174	-3.51589	0.000438288	0.00945202	Ticrr	Q8BQ33	5730590G19Rik
ENSMUSG00000041261	17.4695	-1.78485	0.431596	-3.18363	0.00145439	0.0270508	Car8	P28651	AW546993
ENSMUSG00000106664	93.0378	-1.78325	0.246291	-5.02839	4.94623e-07	1.98331e-05	NA	NA	NA
ENSMUSG00000098204	11.473	-1.78163	0.443552	-3.09	0.00200157	0.0356187	NA	NA	NA
ENSMUSG00000037544	30.1219	-1.77563	0.337512	-3.75731	0.000171749	0.00405305	Dlgap5	A0A0R4J0G7	C77459
ENSMUSG00000056073	28.7616	-1.77323	0.336001	-3.75816	0.00017117	0.00404455	Grik2	Q6PAQ0	AW124492
ENSMUSG00000026980	207.375	-1.77275	0.178629	-6.7646	1.33674e-11	1.17412e-09	Ly75	Q60767	CD205
ENSMUSG00000034586	35.8856	-1.77188	0.340521	-3.72702	0.000193759	0.00454928	Hid1	Q3UU20	C630004H02Rik
ENSMUSG00000063383	28.4415	-1.76667	0.363408	-3.51777	0.000435184	0.00940698	Zfp947	Q8BIQ6	6.72045e+21
ENSMUSG00000069743	20.7557	-1.76606	0.410999	-3.22186	0.00127359	0.0241488	Zfp820	E9Q5G8	2610036F08Rik
ENSMUSG00000023092	4648.11	-1.76566	0.111755	-10.6424	1.89174e-26	9.22225e-24	Fhl1	A2AEY2	FHL-1
ENSMUSG00000030393	187.327	-1.76172	0.203733	-5.91247	3.37008e-09	2.00099e-07	Zik1	Q80YP6	Zik1
ENSMUSG00000093843	77.2315	-1.75594	0.311385	-3.9913	6.57117e-05	0.00172913	NA	NA	NA
ENSMUSG00000028587	151.748	-1.75258	0.189118	-6.29423	3.08937e-10	2.22687e-08	Orc1	Q3TPY7	AA545195
ENSMUSG00000069300	43.9809	-1.74758	0.311054	-3.95156	7.76437e-05	0.00200887	Hist1h2bj	P10853	Hist1h2bj
ENSMUSG00000065637	62.5819	-1.74357	0.266166	-4.52838	5.94374e-06	0.000193172	NA	NA	NA
ENSMUSG00000029596	4.87176	-1.74137	0.454806	-3.60384	0.000313556	0.00701524	Sdsl	Q8R238	4432411H13Rik
ENSMUSG00000041431	21.6194	-1.73703	0.411402	-3.15093	0.00162753	0.0297925	Ccnb1	P24860	Ccnb1-rs1
ENSMUSG00000022231	297.09	-1.73611	0.157285	-7.42143	1.1586e-13	1.30079e-11	Sema5a	Q3UPZ0	5930434A13
ENSMUSG00000034023	12.1862	-1.73207	0.433165	-3.01878	0.00253799	0.0438175	Fancd2	B2RSU4	2410150O07Rik
ENSMUSG00000031209	216.98	-1.72981	0.167037	-6.9608	3.38355e-12	3.24769e-10	Heph	Q9Z0Z4	C130006F04Rik
ENSMUSG00000007682	3854.47	-1.72952	0.324877	-3.78722	0.000152341	0.00368424	Dio2	Q9QXV5	5DII
ENSMUSG00000077714	343.246	-1.7295	0.228267	-5.17776	2.24566e-07	9.76546e-06	Snord17	NA	MBI-43
ENSMUSG00000050410	146.085	-1.72943	0.225668	-5.22536	1.73813e-07	7.66639e-06	Tcf19	G3XA31	5730403J10Rik
ENSMUSG00000006398	68.9427	-1.72513	0.255591	-4.62884	3.67719e-06	0.000125221	Cdc20	Q9JJ66	2310042N09Rik
ENSMUSG00000022941	9.06825	-1.7247	0.454825	-2.9559	0.00311753	0.0525499	Ripply3	Q924S9	Dscr6
ENSMUSG00000036777	84.4042	-1.72314	0.23954	-4.90733	9.23264e-07	3.51923e-05	Anln	Q8K298	1110037A17Rik
ENSMUSG00000057969	22.2718	-1.72283	0.372671	-3.32357	0.000888723	0.017627	Sema3b	M9MMK0	SemA
ENSMUSG00000042323	953.734	-1.72247	0.125977	-9.11472	7.88765e-20	1.78193e-17	Pbrm1	F8VQD1	2610016F04Rik
ENSMUSG00000032419	40.6894	-1.72244	0.321513	-3.76639	0.000165625	0.00394878	Tbx18	G3X919	2810012F10Rik
ENSMUSG00000010529	5.91652	-1.7212	0.460811	-2.86887	0.00411935	0.0662421	Gm266	A6H634	Gm266
ENSMUSG00000075707	17.169	-1.72107	0.398248	-3.15793	0.00158895	0.0292016	Dio3	Q91ZI8	Dio3
ENSMUSG00000022803	5.40699	-1.72061	0.458791	-3.09038	0.00199899	0.035607	Popdc2	Q6P3F7	AV006127
ENSMUSG00000072066	13.848	-1.71732	0.421363	-3.03097	0.00243767	0.0422431	6720489N17Rik	Q8BGU1	9330128I06
ENSMUSG00000026880	1021.7	-1.7163	0.10965	-10.3909	2.72698e-25	1.12261e-22	Stom	P54116	Epb7.2
ENSMUSG00000036867	211.7	-1.715	0.17027	-6.74663	1.51316e-11	1.32223e-09	Smad6	O35182	Madh6
ENSMUSG00000022456	8.44479	-1.70844	0.460246	-2.98431	0.00284215	0.0482469	2023-09-03	Q9Z1S5	3110018K01Rik
ENSMUSG00000063838	158.697	-1.70726	0.209528	-5.49766	3.84865e-08	1.92692e-06	Cdc42ep5	Q9Z0X0	1700027J19Rik
ENSMUSG00000017146	81.2848	-1.70224	0.231551	-4.97343	6.57793e-07	2.57081e-05	Brca1	P48754	Brca1
ENSMUSG00000047641	11.4265	-1.70128	0.441541	-2.93109	0.00337774	0.0564225	Krt87	Q6IMF0	K83
ENSMUSG00000030630	95.3061	-1.6965	0.213026	-5.35196	8.70068e-08	4.09087e-06	Fah	P35505	swst
ENSMUSG00000042750	6.10937	-1.69252	0.46062	-2.86569	0.00416108	0.0667972	Bex2	Q9WTZ8	AL024066
ENSMUSG00000101431	140.905	-1.68637	0.19613	-5.74331	9.28452e-09	5.14958e-07	NA	NA	NA
ENSMUSG00000021214	106.688	-1.67931	0.444681	-2.99466	0.00274755	0.0469109	Akr1c18	Q8K023	AW146047
ENSMUSG00000023832	201.253	-1.67908	0.178104	-6.26007	3.84804e-10	2.67988e-08	Acat2	Q8CAY6	AW742799
ENSMUSG00000047894	17.668	-1.67665	0.409583	-3.01312	0.00258578	0.0444768	Ang2	Q64438	Angrp
ENSMUSG00000032348	59.7295	-1.67608	0.313811	-3.71057	0.000206791	0.00480654	Gsta4	P24472	GST5.7
ENSMUSG00000055022	8.63126	-1.66951	0.448562	-2.82472	0.00473222	0.0740409	Cntn1	P12960	AW495098
ENSMUSG00000025400	17.4983	-1.66947	0.418526	-2.96651	0.003012	0.0508172	Tac2	P55099	PPT-B
ENSMUSG00000051378	11.7288	-1.66808	0.44441	-2.87466	0.00404467	0.0653817	Kif18b	Q6PFD6	3000004C01Rik
ENSMUSG00000096433	84.6792	-1.66755	0.228432	-4.88785	1.01942e-06	3.83838e-05	Zfp994	J3QM38	EG240038
ENSMUSG00000106885	6.39946	-1.65429	0.459732	-2.85912	0.00424822	0.0679606	NA	NA	NA
ENSMUSG00000056214	120.322	-1.65396	0.205971	-5.32524	1.00818e-07	4.7044e-06	Pard6g	Q8CBL3	2410049N21Rik
ENSMUSG00000051951	15.2811	-1.65394	0.410666	-2.94021	0.00327991	0.0549867	Xkr4	Q5GH67	AY534250
ENSMUSG00000036223	5.03339	-1.65368	0.458327	-3.0044	0.00266102	0.0455595	Ska1	A0A0R4J0M5	2810433K01Rik
ENSMUSG00000032769	5.57317	-1.65264	0.456901	-3.05426	0.0022562	0.0396548	Trpa1	Q8BLA8	Anktm1
ENSMUSG00000026255	67.3323	-1.65013	0.306254	-3.70397	0.000212255	0.00492119	Efhd1	Q9D4J1	4931430I01Rik
ENSMUSG00000042428	73.8109	-1.64943	0.261376	-4.2518	2.12063e-05	0.000627405	Mgat3	Q5RKT9	1110038J12Rik
ENSMUSG00000030796	403.734	-1.64728	0.172211	-6.28725	3.23141e-10	2.31127e-08	Tead2	P48301	ETEF-1
ENSMUSG00000027420	25.7997	-1.64702	0.353651	-3.26162	0.00110777	0.021332	Bfsp1	A2AMT1	CP95
ENSMUSG00000032548	178.381	-1.64655	0.174943	-6.18129	6.35803e-10	4.25208e-08	Slco2a1	Q3TED0	2310021C19Rik
ENSMUSG00000027379	29.2969	-1.64399	0.338079	-3.37306	0.000743376	0.0149685	Bub1	A2APR8	AL022991
ENSMUSG00000042515	536.924	-1.63998	0.119185	-8.93012	4.25537e-19	9.06099e-17	Mum1l1	Q4VA55	9430086K21Rik
ENSMUSG00000026873	14.5507	-1.63694	0.414416	-2.88627	0.00389836	0.0637961	Phf19	Q9CXG9	3110009G19Rik
ENSMUSG00000038984	74.536	-1.63691	0.23849	-4.56729	4.94076e-06	0.000165212	Tspyl5	Q69ZB3	6330530B20
ENSMUSG00000005470	59.6654	-1.6352	0.276629	-3.98848	6.64967e-05	0.00174483	Asf1b	Q9DAP7	1700003K02Rik
ENSMUSG00000048960	133.201	-1.63417	0.24187	-4.50821	6.53779e-06	0.00021063	Prex2	Q3UWW3	6230420N16Rik
ENSMUSG00000038943	64.3447	-1.63365	0.294471	-3.77426	0.000160481	0.00383107	Prc1	Q99K43	D7Ertd348e
ENSMUSG00000036067	56.8123	-1.63257	0.263997	-4.1436	3.41898e-05	0.000958194	Slc2a6	A2AR26	A330096C23
ENSMUSG00000031841	94.6149	-1.63048	0.309153	-3.61835	0.000296491	0.00667374	Cdh13	Q9WTR5	4932416G01Rik
ENSMUSG00000047557	170.685	-1.62823	0.176315	-6.03209	1.61849e-09	1.01636e-07	Lxn	P70202	Lxn
ENSMUSG00000036960	12.5224	-1.62685	0.458747	-3.13495	0.00171885	0.0311563	Clca2	Q8BG22	4732440A06
ENSMUSG00000096010	152.999	-1.62431	0.227687	-4.72383	2.31446e-06	8.15123e-05	Hist4h4	B2RTM0	B130044J01Rik
ENSMUSG00000030532	30.9159	-1.62071	0.329515	-3.37785	0.000730558	0.0147264	Hddc3	Q9D114	1110033O09Rik
ENSMUSG00000070371	32.4487	-1.62055	0.346677	-3.24857	0.00115986	0.0222196	Prss36	E9QJT0	C330007D15Rik
ENSMUSG00000027811	165.129	-1.62026	0.175127	-6.02534	1.68754e-09	1.05614e-07	4930579G24Rik	Q3UUX7	4930579G24Rik
ENSMUSG00000020330	23.7762	-1.61888	0.373735	-3.05562	0.00224594	0.0395119	Hmmr	Q00547	AA386826
ENSMUSG00000037126	59.0924	-1.61672	0.301268	-3.64521	0.000267175	0.0060729	Psd	Q5DTT2	1110007H17Rik
ENSMUSG00000029361	7.61629	-1.61598	0.458819	-2.74957	0.00596744	0.0902423	Nos1	Q9Z0J4	2310005C01Rik
ENSMUSG00000025529	98.2511	-1.61434	0.233292	-4.57154	4.84153e-06	0.000162481	Zfp711	E9PUP8	2810409C01Rik
ENSMUSG00000040260	114.095	-1.60946	0.232447	-4.56729	4.94066e-06	0.000165212	Daam2	Q80U19	2310016D11Rik
ENSMUSG00000038530	37.4549	-1.60566	0.31982	-3.42286	0.000619651	0.0128114	Rgs4	O08899	AA004315
ENSMUSG00000114456	11.8302	-1.60498	0.432086	-2.7538	0.00589077	0.0893747	Hist1h2bh	Q64478	H2b-221
ENSMUSG00000027115	29.6703	-1.60442	0.348512	-3.1852	0.00144652	0.0269315	Kif18a	Q91WD7	AU024633
ENSMUSG00000060093	74.4726	-1.60177	0.263361	-4.04538	5.22372e-05	0.00140858	Hist1h4a	B2RTM0	Hist1h4a
ENSMUSG00000050379	83.3314	-1.59996	0.255722	-4.1475	3.36132e-05	0.000944892	2023-09-06	Q9R1T4	2810035H17Rik
ENSMUSG00000041078	12.3125	-1.59961	0.427206	-2.75461	0.0058763	0.0893747	Grid1	Q61627	GluD1
ENSMUSG00000002068	201.934	-1.59915	0.159358	-6.46725	9.98025e-11	7.83407e-09	Ccne1	Q61457	AW538188
ENSMUSG00000095105	10.766	-1.59862	0.44331	-2.72039	0.00652052	0.0968666	Edaradd	Q5D0F1	1810032E07Rik
ENSMUSG00000017817	491.115	-1.59786	0.146998	-6.99053	2.73848e-12	2.64221e-10	Jph2	Q9ET78	1110002E14Rik
ENSMUSG00000055301	15.2032	-1.59171	0.408319	-2.80537	0.00502586	0.078042	Adh7	Q64437	AI325182
ENSMUSG00000065911	41.2045	-1.58863	0.384398	-2.94225	0.00325842	0.0546759	NA	NA	NA
ENSMUSG00000073234	7.89316	-1.5871	0.459532	-2.72714	0.00638864	0.0953663	Gm8773	NA	EG667705
ENSMUSG00000031383	204.191	-1.58495	0.159677	-6.36656	1.93308e-10	1.44397e-08	Dusp9	Q7TNL7	Dusp4
ENSMUSG00000064945	51.2306	-1.58413	0.312513	-3.42836	0.000607249	0.0125717	Rny3	NA	Rny3
ENSMUSG00000004267	128.04	-1.58412	0.193899	-5.2803	1.28972e-07	5.84158e-06	Eno2	D3Z6E4	AI837106
ENSMUSG00000041479	12.1439	-1.58336	0.452629	-2.72245	0.00648008	0.0964205	Syt15	Q8C6N3	CHR10SYT
ENSMUSG00000017309	8.26864	-1.58335	0.46005	-2.74623	0.00602853	0.0908694	Cd300lg	Q1ERP8	2310016B05Rik
ENSMUSG00000043943	105.213	-1.58092	0.219661	-4.68267	2.83164e-06	9.84168e-05	Naalad2	Q3UZV6	2700022G20Rik
ENSMUSG00000017493	2166.95	-1.57855	0.10217	-9.79494	1.18371e-22	3.91576e-20	Igfbp4	P47879	AI875747
ENSMUSG00000063696	2013.67	-1.57828	0.114002	-8.79183	1.47143e-18	2.931e-16	NA	NA	NA
ENSMUSG00000004837	80.741	-1.57508	0.313141	-3.40242	0.000667929	0.0136421	Grap	Q9CX99	8430435N19Rik
ENSMUSG00000065037	137043	-1.57468	0.307041	-3.46698	0.000526345	0.0111054	Rn7sk	NA	Rn7sk
ENSMUSG00000022057	17.6741	-1.57466	0.453582	-2.73243	0.00628695	0.0941518	Adamdec1	Q3U0T4	2210414L24Rik
ENSMUSG00000021123	20.094	-1.57333	0.382102	-2.89063	0.00384472	0.0630295	Rdh12	A0A0R4J1M3	Rdh12
ENSMUSG00000111548	23.5371	-1.57186	0.386463	-2.86938	0.00411272	0.0661929	NA	NA	NA
ENSMUSG00000022296	58.5655	-1.57071	0.326054	-3.27321	0.00106333	0.0205404	Baalc	Q8VHV1	2810457D07Rik
ENSMUSG00000061086	101.278	-1.56854	0.280688	-3.71076	0.000206641	0.00480654	Myl4	Q9CZ19	ALC1
ENSMUSG00000015647	926.246	-1.56758	0.142432	-6.99748	2.60613e-12	2.52768e-10	Lama5	Q3TZ05	AA408760
ENSMUSG00000069265	46.862	-1.56298	0.297895	-3.49671	0.000471028	0.0100412	Hist1h3a	P68433	Hist1h3a
ENSMUSG00000115243	4.4705	-1.56232	0.456298	-2.85314	0.00432901	0.068896	NA	NA	NA
ENSMUSG00000019894	37.317	-1.5561	0.318783	-3.27875	0.00104267	0.0202044	Slc6a15	Q8BG16	AA536730
ENSMUSG00000025203	2239.45	-1.55315	0.130169	-7.52858	5.12954e-14	6.05253e-12	Scd2	P13011	Mir5114
ENSMUSG00000054074	21.3563	-1.54971	0.372414	-2.88068	0.00396822	0.0644812	Skida1	G3X9M2	2810030E01Rik
ENSMUSG00000027326	20.9997	-1.54958	0.365083	-2.91852	0.00351698	0.05859	Knl1	A3KGI3	2310043D08Rik
ENSMUSG00000024247	534.355	-1.54755	0.182924	-5.39124	6.99733e-08	3.33228e-06	Pkdcc	Q5RJI4	AI115348
ENSMUSG00000084020	25.8288	-1.54681	0.372252	-2.87879	0.00399201	0.0646434	NA	NA	NA
ENSMUSG00000055980	314.334	-1.54429	0.193459	-5.09435	3.49947e-07	1.45353e-05	Irs1	P35569	G972R
ENSMUSG00000024558	26.0576	-1.54274	0.350525	-2.9969	0.00272742	0.0466532	Mapk4	Q6P5G0	A330097D03Rik
ENSMUSG00000026039	37.5061	-1.53669	0.312699	-3.27046	0.00107373	0.0207197	Sgo2a	Q7TSY8	1110007N04Rik
ENSMUSG00000029591	120.473	-1.5361	0.19773	-4.94162	7.74771e-07	2.99013e-05	Ung	P97931	UNG1
ENSMUSG00000028864	203.283	-1.53549	0.169923	-5.70754	1.14624e-08	6.20878e-07	Hgf	Q08048	C230052L06Rik
ENSMUSG00000019718	46.3272	-1.53517	0.290752	-3.47298	0.00051471	0.0108847	L3hypdh	Q9CXA2	2810055F11Rik
ENSMUSG00000017314	31.7956	-1.53253	0.336251	-3.06853	0.00215117	0.0379915	Mpp2	Q9WV34	D11Bwg0652e
ENSMUSG00000025001	587.947	-1.53203	0.134355	-7.1406	9.29269e-13	9.56372e-11	Hells	Q60848	AI323785
ENSMUSG00000022360	672.379	-1.53185	0.108513	-8.79827	1.38947e-18	2.79781e-16	Atad2	G3X963	2610509G12Rik
ENSMUSG00000018217	937.437	-1.52999	0.135976	-7.04395	1.8687e-12	1.86116e-10	Pmp22	P16646	22kDa
ENSMUSG00000023046	2405.18	-1.52831	0.126752	-7.53073	5.04579e-14	5.99187e-12	Igfbp6	P47880	IGFBP-6
ENSMUSG00000023959	283.871	-1.52188	0.15841	-6.02162	1.72681e-09	1.07708e-07	Clic5	Q8BXK9	5730531E12Rik
ENSMUSG00000020577	218.397	-1.51867	0.204923	-4.69996	2.60218e-06	9.12981e-05	Tspan13	Q9D8C2	1100001I23Rik
ENSMUSG00000006675	33.8069	-1.517	0.326038	-3.09885	0.00194276	0.0348399	P4htm	Q2M2M8	4933406E20Rik
ENSMUSG00000057880	106	-1.51246	0.227115	-4.24079	2.22732e-05	0.000652865	Abat	P61922	9630038C02Rik
ENSMUSG00000049872	77.2336	-1.5096	0.262646	-3.7075	0.000209319	0.0048592	Calhm5	Q8R100	BB146404
ENSMUSG00000054162	5.45236	-1.50886	0.453026	-2.93429	0.00334307	0.0559443	Spock3	Q8BKV0	2900045C01Rik
ENSMUSG00000108608	25.9118	-1.50875	0.360949	-2.84243	0.00447708	0.0707661	NA	NA	NA
ENSMUSG00000029377	263.926	-1.50738	0.18607	-5.08644	3.64842e-07	1.50193e-05	Ereg	Q61521	EPR
ENSMUSG00000021779	72.0327	-1.50256	0.238977	-4.00227	6.27374e-05	0.00165793	Thrb	P37242	Nr1a2
ENSMUSG00000086324	55.3989	-1.49841	0.459567	-2.91803	0.00352248	0.0586288	NA	NA	NA
ENSMUSG00000052565	174.052	-1.49835	0.183922	-5.09113	3.55929e-07	1.47306e-05	Hist1h1d	P43277	H1.3
ENSMUSG00000022176	68.3327	-1.49395	0.252163	-3.77945	0.000157178	0.00377166	Rem2	E9Q4D5	AW411893
ENSMUSG00000021590	38.528	-1.49315	0.3038	-3.20819	0.00133575	0.0252209	Spata9	Q9D9R3	1700030K01Rik
ENSMUSG00000029999	68.6341	-1.48871	0.265769	-3.58974	0.000331002	0.00736996	Tgfa	P48030	wa-1
ENSMUSG00000027203	398.637	-1.48845	0.154444	-5.9559	2.58637e-09	1.56067e-07	Dut	Q8VCG1	5031412I06Rik
ENSMUSG00000030562	36.5066	-1.48595	0.30477	-3.17527	0.00149696	0.0277311	Nox4	B2RSM1	AI648021
ENSMUSG00000065944	21.4354	-1.48331	0.368574	-2.72595	0.00641176	0.0956344	Rnu2-10	NA	Rnu2
ENSMUSG00000040987	46.2456	-1.48023	0.287628	-3.31764	0.000907803	0.0179095	Mill2	Q8HWE6	Micb
ENSMUSG00000033538	87.7107	-1.47624	0.268897	-3.51041	0.000447424	0.00959321	Casp4	P70343	CASP-11
ENSMUSG00000037627	42.496	-1.47081	0.339869	-2.87429	0.00404937	0.0654007	Rgs22	G3UYX5	Rgs22
ENSMUSG00000106106	14153	-1.46847	0.44801	-3.61214	0.000303682	0.00682731	NA	NA	NA
ENSMUSG00000042485	42.2773	-1.46074	0.340031	-2.84425	0.00445158	0.0704834	Mustn1	Q99JI1	1110028G01Rik
ENSMUSG00000026249	4858.45	-1.4546	0.293664	-3.19041	0.00142074	0.0265581	Serpine2	Q07235	B230326M24Rik
ENSMUSG00000032492	259.456	-1.45409	0.174269	-5.10743	3.26574e-07	1.36256e-05	Pth1r	P41593	PPR
ENSMUSG00000087819	49.9774	-1.4499	0.311863	-3.01084	0.00260529	0.0447708	NA	NA	NA
ENSMUSG00000022322	37.3546	-1.44948	0.307827	-3.03284	0.00242267	0.0420225	Shcbp1	Q9Z179	mPAL
ENSMUSG00000036298	65.3533	-1.4494	0.253895	-3.58271	0.000340054	0.00754431	Slc2a13	Q3UHK1	6530403A04
ENSMUSG00000038007	37.7144	-1.44436	0.348142	-2.74506	0.00604997	0.0911184	Acer2	Q8VD53	2410116I05Rik
ENSMUSG00000028776	1471.78	-1.44406	0.172299	-5.10856	3.24617e-07	1.35745e-05	Tinagl1	Q99JR5	1110021J17Rik
ENSMUSG00000041688	205.538	-1.44145	0.202013	-4.38198	1.17606e-05	0.000366528	Amot	Q8VHG2	CAG-2
ENSMUSG00000033419	27.5504	-1.43537	0.345159	-2.72832	0.00636583	0.095177	Snap91	Q61548	91kDa
ENSMUSG00000039470	24.7126	-1.43476	0.34749	-2.71156	0.00669671	0.0991659	Zdhhc2	P59267	5730415P04Rik
ENSMUSG00000031255	44.6796	-1.43415	0.289656	-3.14104	0.00168348	0.0306351	Sytl4	Q9R0Q1	Gph
ENSMUSG00000031661	102.792	-1.42491	0.236378	-3.7209	0.000198515	0.00464916	Nkd1	E9Q5K6	2810434J10Rik
ENSMUSG00000028597	209.145	-1.42255	0.191875	-4.49913	6.82335e-06	0.000218689	Gpx7	Q3TNK3	3110050F08Rik
ENSMUSG00000023243	171.054	-1.41089	0.171935	-4.92012	8.64916e-07	3.3173e-05	Kcnk5	Q9JK62	KCNK5b
ENSMUSG00000072964	330.802	-1.40804	0.195209	-4.35509	1.33015e-05	0.000410001	Bhlhb9	Q6PB60	2700087I09Rik
ENSMUSG00000021876	1342.14	-1.40526	0.130553	-6.3741	1.84041e-10	1.38592e-08	Rnase4	Q8C7E4	C730049F20Rik
ENSMUSG00000022021	48.4191	-1.40104	0.280154	-3.11417	0.00184462	0.0332408	Diaph3	Q9Z207	4930417P13Rik
ENSMUSG00000034906	113.474	-1.40081	0.212478	-3.98729	6.68309e-05	0.00175112	Ncaph	Q8C156	A730011O11Rik
ENSMUSG00000040563	45.8021	-1.39942	0.304936	-2.8999	0.00373284	0.0615221	Plppr2	Q8VCY8	Lppr2
ENSMUSG00000047085	3.61032	-1.39907	0.441471	-3.10722	0.00188857	0.0339667	Lrrc4b	P0C192	A830007M12
ENSMUSG00000027257	162.019	-1.39726	0.174728	-4.76722	1.86783e-06	6.65416e-05	Pacsin3	Q543N7	4921507A02Rik
ENSMUSG00000024989	30.9463	-1.395	0.321526	-2.76048	0.0057716	0.0881441	Cep55	Q8BT07	1200008O12Rik
ENSMUSG00000068855	104.169	-1.38672	0.236685	-3.5566	0.000375686	0.00825573	Hist2h2ac	Q149V4	H2a-613b
ENSMUSG00000067818	2243.54	-1.38511	0.113739	-7.11392	1.12789e-12	1.14176e-10	Myl9	Q9CQ19	AI327049
ENSMUSG00000021765	1335.27	-1.38364	0.103693	-7.77355	7.63167e-15	1.00983e-12	Fst	P47931	AL033346
ENSMUSG00000035873	89.7277	-1.38021	0.21897	-3.78318	0.00015484	0.00372039	Pawr	Q925B0	2310001G03Rik
ENSMUSG00000045103	215.91	-1.3792	0.164176	-4.94992	7.42448e-07	2.87137e-05	Dmd	A0A023ZT56	DXSmh7
ENSMUSG00000089255	281.852	-1.3749	0.203061	-4.03521	5.45528e-05	0.00146462	Snora78	NA	ACA64
ENSMUSG00000027699	43.7816	-1.37476	0.2944	-2.89797	0.00375589	0.0617407	Ect2	Q07139	AI528536
ENSMUSG00000085072	3.60024	-1.37389	0.439921	-3.08003	0.00206979	0.0367974	NA	NA	NA
ENSMUSG00000007080	153.352	-1.37322	0.201691	-4.04924	5.1384e-05	0.00139369	Pole	Q3UR94	Pole
ENSMUSG00000046598	66.8799	-1.37298	0.24251	-3.41955	0.000627247	0.0129252	Bdh1	Q80XN0	2310032J20Rik
ENSMUSG00000028393	563.058	-1.37265	0.117175	-6.8019	1.03251e-11	9.15182e-10	Alad	P10518	ALADH
ENSMUSG00000050315	62.8039	-1.3722	0.268383	-3.12734	0.00176394	0.0319112	Synpo2	E9Q1U2	1110069I04Rik
ENSMUSG00000037379	424.874	-1.37027	0.141338	-5.65348	1.5723e-08	8.27468e-07	Spon2	Q8BMS2	2310045I24Rik
ENSMUSG00000076437	102.567	-1.36451	0.237142	-3.45701	0.000546205	0.0114592	Selenoh	Q3UQA7	2700094K13Rik
ENSMUSG00000071637	143.114	-1.35954	0.198246	-4.04546	5.22204e-05	0.00140858	Cebpd	B9EIA9	c/EBPdelta
ENSMUSG00000062012	45.5279	-1.35575	0.292182	-2.85234	0.00433993	0.0690105	Zfp13	P10754	AI835008
ENSMUSG00000085521	38.7809	-1.35405	0.294656	-2.82621	0.00471029	0.0737679	NA	NA	NA
ENSMUSG00000042331	1196.76	-1.34777	0.199981	-3.95882	7.53209e-05	0.00195697	Specc1	A0A0J9YUR2	2810012G08Rik
ENSMUSG00000018672	342.859	-1.33243	0.132703	-5.72281	1.04776e-08	5.72557e-07	Copz2	Q9JHH9	1110012D12Rik
ENSMUSG00000046179	135.36	-1.33174	0.231735	-3.38944	0.000700361	0.0142105	E2f8	Q58FA4	4432406C08Rik
ENSMUSG00000039485	75.5272	-1.32592	0.271575	-2.92932	0.00339709	0.0566947	Tspyl4	Q8VD63	2610102M01Rik
ENSMUSG00000060594	465.349	-1.323	0.120435	-6.20999	5.29879e-10	3.62214e-08	Layn	Q8C351	E030012M19Rik
ENSMUSG00000041817	73.9028	-1.32211	0.244092	-3.19369	0.00140466	0.0262841	Fam169a	Q5XG69	B230112C05Rik
ENSMUSG00000004864	114.828	-1.32202	0.200595	-3.81324	0.000137155	0.00336977	Mapk13	Q3UIB2	SAPK4
ENSMUSG00000030541	758.551	-1.31804	0.114201	-6.49759	8.16183e-11	6.51715e-09	Idh2	P54071	E430004F23
ENSMUSG00000044934	280.534	-1.31741	0.137763	-5.41017	6.29654e-08	3.03759e-06	Zfp367	Q0VDT2	8030486J21Rik
ENSMUSG00000026511	423.576	-1.31653	0.1334	-5.57557	2.46715e-08	1.26604e-06	Srp9	P49962	9kDa
ENSMUSG00000088025	209.836	-1.31064	0.25185	-3.06851	0.00215132	0.0379915	NA	NA	NA
ENSMUSG00000035455	227.135	-1.31012	0.160407	-4.631	3.63906e-06	0.00012415	Fignl1	Q8BPY9	Fignl1
ENSMUSG00000031262	77.0793	-1.30985	0.243416	-3.15266	0.0016179	0.0296487	Cenpi	Q3TTB0	CENP-I
ENSMUSG00000036006	1152.18	-1.30896	0.120051	-6.11407	9.71221e-10	6.26894e-08	Ripor2	Q80U16	Fam65b
ENSMUSG00000057156	73.43	-1.30888	0.243299	-3.14931	0.00163657	0.0299284	Homez	A0A0R4J108	mKIAA1443
ENSMUSG00000021646	100.027	-1.29978	0.217413	-3.44151	0.000578476	0.0120815	Mccc2	B2RUK5	4930552N12Rik
ENSMUSG00000075706	890.451	-1.29961	0.123435	-5.87513	4.22508e-09	2.49266e-07	Gpx4	O70325	GPx-4
ENSMUSG00000021390	1483.91	-1.29859	0.134	-5.41932	5.98271e-08	2.90891e-06	Ogn	Q543C5	3110079A16Rik
ENSMUSG00000037905	902.53	-1.28912	0.115159	-6.19416	5.85955e-10	3.96161e-08	Bri3bp	Q8BXV2	2410150I18Rik
ENSMUSG00000021403	848.006	-1.28815	0.110348	-6.44828	1.1313e-10	8.76873e-09	Serpinb9b	Q9DAV6	1600019A21Rik
ENSMUSG00000093966	3.07667	-1.28648	0.435222	-2.90326	0.00369298	0.0610281	NA	NA	NA
ENSMUSG00000034349	567.65	-1.28637	0.113294	-6.26834	3.64906e-10	2.5703e-08	Smc4	Q8CG47	2500002A22Rik
ENSMUSG00000023886	1860.88	-1.28603	0.100828	-7.02285	2.17386e-12	2.11952e-10	Smoc2	Q8CD91	1700056C05Rik
ENSMUSG00000006715	91.208	-1.28457	0.221573	-3.31373	0.000920598	0.0181234	Gmnn	O88513	AW546347
ENSMUSG00000025950	999.59	-1.28345	0.148845	-4.79728	1.60836e-06	5.83072e-05	Idh1	O88844	AI314845
ENSMUSG00000022220	84.2437	-1.27862	0.228448	-3.19829	0.00138244	0.0258946	Adcy4	Q91WF3	mKIAA4004
ENSMUSG00000029414	53.6191	-1.27821	0.262828	-2.82756	0.00469038	0.0735726	Kntc1	Q8C3Y4	D330012D13
ENSMUSG00000022945	114.988	-1.27517	0.199211	-3.60351	0.000313949	0.00701557	Chaf1b	Q9D0N7	2600017H24Rik
ENSMUSG00000037572	285.107	-1.27438	0.147417	-4.77805	1.77006e-06	6.35472e-05	Wdhd1	A0A0R4J1F8	A630092E18
ENSMUSG00000028884	339.889	-1.26986	0.135666	-5.14139	2.72707e-07	1.16403e-05	Rpa2	Q3TE40	AA409079
ENSMUSG00000015337	93.1827	-1.26615	0.238671	-3.02645	0.00247447	0.0428006	Endog	O08600	Endog
ENSMUSG00000040280	74.5961	-1.26431	0.2603	-2.80139	0.00508824	0.0789444	Ndufa4l2	Q4FZG9	BC064011
ENSMUSG00000041957	220.381	-1.2618	0.182478	-3.83737	0.000124359	0.00308401	Pkp2	Q9CQ73	1200008D14Rik
ENSMUSG00000003559	168.047	-1.26119	0.186386	-3.75871	0.000170791	0.00404197	As3mt	Q91WU5	2310045H08Rik
ENSMUSG00000037313	84.8251	-1.26081	0.224684	-3.16729	0.00153869	0.0283906	Tacc3	Q6NV52	Aint
ENSMUSG00000044734	179.743	-1.25938	0.19031	-3.67792	0.000235147	0.00538456	Serpinb1a	Q9D154	1190005M04Rik
ENSMUSG00000022894	302.159	-1.25924	0.157836	-4.38176	1.17724e-05	0.000366528	Adamts5	Q8BGP4	9530092O11Rik
ENSMUSG00000020303	559.126	-1.25306	0.158243	-4.33328	1.46902e-05	0.00044907	Stc2	O88452	AW125853
ENSMUSG00000019779	443.936	-1.25295	0.140289	-4.85868	1.18169e-06	4.40461e-05	Frk	Q922K9	BSK
ENSMUSG00000029073	228.323	-1.25071	0.164216	-4.16822	3.06989e-05	0.000873576	Cptp	Q8BS40	Gltpd1
ENSMUSG00000032113	162.156	-1.25	0.169231	-4.04647	5.19968e-05	0.00140825	Chek1	O35280	C85740
ENSMUSG00000020467	156.011	-1.24603	0.206808	-3.34379	0.000826415	0.0165149	Efemp1	Q8BPB5	Efemp1
ENSMUSG00000022261	1522.73	-1.24546	0.160303	-4.23387	2.29699e-05	0.000671164	Sdc2	P43407	4833414L08Rik
ENSMUSG00000025792	107.789	-1.24367	0.234567	-2.97774	0.00290378	0.0491257	Slc25a10	Q9QZD8	Dic
ENSMUSG00000037071	390.234	-1.24053	0.147331	-4.55203	5.31315e-06	0.000174514	Scd1	P13516	AA589638
ENSMUSG00000055409	3.27732	-1.23304	0.43065	-2.88011	0.00397536	0.0644864	Nell1	Q2VWQ2	B230343H07Rik
ENSMUSG00000030605	6365.18	-1.23035	0.151855	-4.3575	1.31556e-05	0.000406179	Mfge8	Q3TDU5	AA408458
ENSMUSG00000045589	2.89931	-1.22618	0.431067	-2.8065	0.00500831	0.0778347	Frrs1l	B1AXV0	6430704M03Rik
ENSMUSG00000021811	277.252	-1.22582	0.149473	-4.39103	1.12816e-05	0.000354823	Dnajc9	Q91WN1	5330419I01Rik
ENSMUSG00000018334	273.15	-1.21831	0.143186	-4.52178	6.13214e-06	0.000198598	Ksr1	Q3UV75	AW492498
ENSMUSG00000027984	212.583	-1.21595	0.155234	-4.1719	3.02075e-05	0.000862241	Hadh	Q61425	AA409008
ENSMUSG00000067351	3.23232	-1.21546	0.429317	-2.85433	0.00431273	0.0686959	NA	NA	NA
ENSMUSG00000037474	198.186	-1.21431	0.180683	-3.61005	0.000306137	0.00687416	Dtl	Q3TLR7	2810047L02Rik
ENSMUSG00000026574	1970.52	-1.21366	0.098508	-6.45036	1.11582e-10	8.68513e-09	Dpt	Q9QZZ6	1810032B19Rik
ENSMUSG00000022419	82.0005	-1.21107	0.232714	-2.85703	0.0042762	0.0681726	Deptor	B2ZRS7	Depdc6
ENSMUSG00000026556	70.6414	-1.19977	0.23417	-2.79288	0.00522409	0.0806469	Vangl2	Q91ZD4	C530001F03Rik
ENSMUSG00000025059	215.787	-1.19873	0.168462	-3.76109	0.000169175	0.00401277	Gk	B1ASZ3	D930012N15Rik
ENSMUSG00000033610	80.9242	-1.19741	0.227953	-2.84936	0.00438068	0.069539	Pank1	Q8K4K6	Pank
ENSMUSG00000000708	546.829	-1.19305	0.130876	-4.73718	2.16716e-06	7.66158e-05	Kat2b	B2RR30	A930006P13Rik
ENSMUSG00000060600	105.812	-1.19173	0.220487	-2.91012	0.00361288	0.0600796	Eno3	P21550	Eno-3
ENSMUSG00000020256	184.155	-1.19075	0.214085	-2.98411	0.00284403	0.0482469	Aldh1l2	Q8K009	D330038I09Rik
ENSMUSG00000070044	310.564	-1.18917	0.163849	-3.80246	0.000143265	0.00351057	Fam149a	Q8CFV2	AW213256
ENSMUSG00000002504	346.484	-1.1877	0.138389	-4.45122	8.53825e-06	0.000270841	Slc9a3r2	A0A0R4IZX2	0610011L07Rik
ENSMUSG00000070167	127.589	-1.18694	0.227	-2.81633	0.00485755	0.0757459	NA	NA	NA
ENSMUSG00000020601	325.524	-1.17771	0.134709	-4.4932	7.01611e-06	0.000224479	Trib2	Q8K4K3	AW319517
ENSMUSG00000037725	115.783	-1.17201	0.206658	-2.98787	0.0028093	0.0477891	Ckap2	Q3V1H1	AI461656
ENSMUSG00000088789	585.788	-1.16683	0.170312	-3.53738	0.00040411	0.00878655	Scarna13	NA	U93
ENSMUSG00000058126	1013.72	-1.16211	0.119678	-4.90573	9.30827e-07	3.54077e-05	NA	NA	NA
ENSMUSG00000032011	612.205	-1.16185	0.179845	-3.33606	0.000849753	0.0168902	Thy1	P01831	CD90
ENSMUSG00000071547	454.331	-1.15947	0.142192	-4.1396	3.47912e-05	0.000973576	Nt5dc2	Q91X76	2510015F01Rik
ENSMUSG00000020649	678.515	-1.15493	0.174728	-3.3865	0.000707891	0.0143476	Rrm2	P11157	AA407299
ENSMUSG00000025272	469.939	-1.15377	0.120803	-4.79197	1.6515e-06	5.96376e-05	Tro	Q6DIC6	AA409408
ENSMUSG00000115783	1062.41	-1.1458	0.169335	-3.43246	0.000598127	0.0124219	Bc1	NA	Gm24367
ENSMUSG00000021215	1119.86	-1.14505	0.0920879	-6.14545	7.97389e-10	5.27558e-08	Net1	Q3USZ7	Net1a
ENSMUSG00000037060	819.829	-1.14408	0.136901	-4.18003	2.91477e-05	0.000839752	Cavin3	Q91VJ2	3110015B12Rik
ENSMUSG00000047996	318.371	-1.14334	0.14379	-3.98324	6.79831e-05	0.00177378	Prrg1	A2BFE8	2010007L08Rik
ENSMUSG00000097451	686.062	-1.14288	0.124881	-4.55435	5.25479e-06	0.000173417	NA	NA	NA
ENSMUSG00000035842	124.649	-1.14029	0.185235	-3.12782	0.00176105	0.03189	Ddx11	Q6AXC6	4732462I11Rik
ENSMUSG00000000732	247.636	-1.1326	0.167925	-3.37944	0.000726338	0.0146573	Icosl	Q544C7	AU044799
ENSMUSG00000024665	150.711	-1.12825	0.210656	-2.73048	0.00632415	0.0946324	Fads2	Q9Z0R9	2900042M13Rik
ENSMUSG00000054428	1088.61	-1.12544	0.120599	-4.56563	4.97999e-06	0.000165925	Atpif1	O35143	ATP5IF1
ENSMUSG00000037613	525.519	-1.12473	0.151018	-3.68033	0.000232936	0.00534713	Tnfrsf23	A0A140LIU0	SOB
ENSMUSG00000022769	580.967	-1.12041	0.13517	-4.05566	4.9994e-05	0.00135997	Sdf2l1	Q9ESP1	Sdf2l1
ENSMUSG00000024713	243.941	-1.1136	0.165045	-3.31898	0.000903463	0.017862	Pcsk5	Q91VK0	PC5
ENSMUSG00000031161	199.611	-1.10725	0.179421	-3.03776	0.00238345	0.0414541	Hdac6	Q9Z2V5	Hd6
ENSMUSG00000049929	190.04	-1.10527	0.167647	-3.22118	0.00127666	0.0241821	Lpar4	Q8BLG2	5730485F04Rik
ENSMUSG00000021957	4474.44	-1.10247	0.128205	-4.12654	3.68254e-05	0.00101998	Tkt	P40142	p68
ENSMUSG00000032370	255.532	-1.10015	0.150672	-3.52439	0.000424454	0.0091965	Lactb	B2RWI2	LACT-1
ENSMUSG00000038732	357.109	-1.09967	0.138355	-3.81644	0.000135391	0.00333526	Mboat1	Q8BH98	9130215M02Rik
ENSMUSG00000024654	161.782	-1.09319	0.184859	-2.88041	0.00397155	0.0644812	Asrgl1	Q8C0M9	2410004D18Rik
ENSMUSG00000047238	205.587	-1.09139	0.182579	-2.90345	0.00369076	0.0610281	Mageh1	Q3UKU3	2010107K23Rik
ENSMUSG00000022186	2209.84	-1.08771	0.0879058	-5.77996	7.4719e-09	4.2072e-07	Oxct1	Q9D0K2	2610008O03Rik
ENSMUSG00000037278	381.475	-1.08456	0.141201	-3.63677	0.00027608	0.00624467	Tmem97	Q8VD00	1810014L12Rik
ENSMUSG00000096956	219.611	-1.07581	0.164582	-3.09816	0.00194726	0.0348531	Snhg18	NA	0610007N19Rik
ENSMUSG00000024190	1125.71	-1.06862	0.116937	-4.21761	2.46904e-05	0.000719167	Dusp1	P28563	3CH134
ENSMUSG00000060487	544.766	-1.06823	0.112258	-4.38261	1.17265e-05	0.000366329	Samd5	A0A0R4J186	E130306M17Rik
ENSMUSG00000024044	2202.27	-1.06793	0.0897061	-5.446	5.15142e-08	2.52891e-06	Epb41l3	Q9WV92	4.1B
ENSMUSG00000097971	87803.4	-1.06121	0.137994	-3.54846	0.00038749	0.00846493	NA	NA	NA
ENSMUSG00000042712	1169.98	-1.05363	0.132657	-3.62595	0.000287899	0.00650406	Tceal9	Q9DD24	AL024233
ENSMUSG00000002835	226.955	-1.05359	0.176838	-2.7753	0.00551502	0.0847844	Chaf1a	Q9QWF0	AL023013
ENSMUSG00000034997	298.226	-1.04289	0.155523	-3.0536	0.00226112	0.0397036	Htr2a	P35363	5-HT-2
ENSMUSG00000039405	16268.5	-1.03881	0.0892219	-5.14871	2.62285e-07	1.12213e-05	Prss23	Q9D6X6	2310046G15Rik
ENSMUSG00000034165	512.043	-1.03323	0.162063	-2.88079	0.00396681	0.0644812	Ccnd3	P30282	9230106B05Rik
ENSMUSG00000024742	671.998	-1.03299	0.10974	-4.15872	3.20036e-05	0.000903761	Fen1	Q91Z50	AW538437
ENSMUSG00000052926	304.245	-1.03182	0.134588	-3.41389	0.000640426	0.0131675	Rnaseh2a	Q9CWY8	2400006P09Rik
ENSMUSG00000022686	222.328	-1.02797	0.160466	-2.87363	0.00405786	0.0654808	B3gnt5	Q8BGY6	beta3GnT5
ENSMUSG00000039231	324.714	-1.02572	0.147493	-3.09176	0.00198976	0.0354768	Suv39h1	A2AC19	AI852103
ENSMUSG00000050288	1548.25	-1.02237	0.137435	-3.2793	0.00104064	0.0201863	Fzd2	Q9JIP6	AL033370
ENSMUSG00000037685	668.821	-1.01944	0.126348	-3.52701	0.000420278	0.0091167	Atp8a1	P70704	AI481521
ENSMUSG00000030978	1428.66	-1.01406	0.0943957	-4.61118	4.00393e-06	0.000136097	Rrm1	P07742	RnrM1
ENSMUSG00000015656	17795.3	-1.01305	0.0813004	-5.32194	1.02669e-07	4.76678e-06	Hspa8	P63017	2410008N15Rik
ENSMUSG00000033970	312.672	-1.00844	0.137551	-3.17468	0.00150003	0.0277596	Rfc3	Q3TKD1	2810416I22Rik
ENSMUSG00000024833	352.395	-1.00551	0.160464	-2.7343	0.00625135	0.0936943	Pola2	Q8C2T6	AI573378
ENSMUSG00000031274	327.777	-1.00189	0.136363	-3.15263	0.00161808	0.0296487	Col4a5	Q63ZW6	Col4a5
ENSMUSG00000025006	516.167	-0.999426	0.125136	-3.39937	0.000675424	0.01378	Sorbs1	E9Q6A3	2310065E01Rik
ENSMUSG00000001228	450.435	-0.996061	0.149325	-2.85814	0.00426133	0.0681114	Uhrf1	Q8VDF2	AL022808
ENSMUSG00000010663	1046.37	-0.994741	0.146799	-2.89499	0.00379172	0.0622158	Fads1	Q920L1	0710001O03Rik
ENSMUSG00000053398	1023.82	-0.991321	0.135221	-3.10014	0.00193431	0.0347221	Phgdh	Q61753	3-PGDH
ENSMUSG00000021508	5164.08	-0.987879	0.153226	-2.73811	0.00617934	0.0927652	Cxcl14	Q6AXC2	1110031L23Rik
ENSMUSG00000036902	261.8	-0.987671	0.139585	-2.9825	0.00285908	0.0484579	Neto2	Q8BNJ6	5530601C23Rik
ENSMUSG00000038456	281.358	-0.983534	0.145051	-2.84942	0.00437994	0.069539	Dennd2a	Q8C4S8	B930096L08Rik
ENSMUSG00000029802	690.403	-0.983025	0.149431	-2.76932	0.0056174	0.086002	Abcg2	A0A0R4J0B6	ABC15
ENSMUSG00000021567	664.889	-0.981675	0.150565	-2.74116	0.00612222	0.0921317	Nkd2	Q8VE28	2210403L10Rik
ENSMUSG00000038193	616.881	-0.981163	0.136789	-2.99239	0.00276806	0.0471308	Hand2	Q61039	AI225906
ENSMUSG00000004558	582.21	-0.981084	0.148347	-2.77485	0.0055228	0.0847844	Ndrg2	Q9QYG0	AI182517
ENSMUSG00000023921	445.09	-0.980852	0.117795	-3.44269	0.00057597	0.0120427	Mut	P16332	D230010K02Rik
ENSMUSG00000032883	411.016	-0.971694	0.13752	-2.90853	0.00363127	0.0602771	Acsl3	Q9CZW4	2610510B12Rik
ENSMUSG00000028007	785.428	-0.969772	0.0975784	-4.01113	6.04283e-05	0.00160148	Snx7	Q5M8N3	2510028H01Rik
ENSMUSG00000037706	2662.41	-0.967335	0.113517	-3.4477	0.000565385	0.0118481	Cd81	P35762	Tapa-1
ENSMUSG00000041220	619.391	-0.967177	0.126516	-3.10946	0.00187428	0.0337425	Elovl6	Q920L5	C77826
ENSMUSG00000025283	2240.23	-0.960484	0.128232	-3.01845	0.00254069	0.0438234	Sat1	P48026	AA617398
ENSMUSG00000060961	510.563	-0.960298	0.122543	-3.1483	0.00164222	0.0300022	Slc4a4	A2VDF7	AI835705
ENSMUSG00000035783	2232.37	-0.959709	0.103922	-3.67839	0.000234708	0.00538114	Acta2	P62737	0610041G09Rik
ENSMUSG00000075254	1212.74	-0.956488	0.115834	-3.28823	0.00100818	0.0196596	Heg1	E9Q440	4632417D23Rik
ENSMUSG00000050069	1414.91	-0.954295	0.116362	-3.2553	0.00113273	0.0217449	Grem2	O88273	Gremlin2
ENSMUSG00000078670	611.952	-0.947611	0.109162	-3.3979	0.000679052	0.0138388	Fam174b	Q8K064	Fam174b
ENSMUSG00000037894	735.285	-0.944803	0.123795	-2.99328	0.00276	0.047071	H2afz	Q3UA95	H2A.Z
ENSMUSG00000030763	683.173	-0.934339	0.10657	-3.35236	0.000801271	0.0160471	Lcmt1	A2RTH5	AL033290
ENSMUSG00000027254	976.928	-0.932692	0.130484	-2.75644	0.00584346	0.0890215	Map1a	Q9QYR6	6330416M19Rik
ENSMUSG00000064215	913.89	-0.919364	0.106414	-3.21647	0.0012978	0.0245324	Ifi27	Q8C6G0	1110013J02Rik
ENSMUSG00000053368	758.349	-0.914382	0.119695	-2.83575	0.00457188	0.0718966	Rxfp2	B7ZMU5	Gpr106
ENSMUSG00000005410	1334.93	-0.907639	0.103141	-3.20028	0.00137292	0.0257684	Mcm5	Q52KC3	AA617332
ENSMUSG00000057614	970.594	-0.906682	0.114674	-2.88554	0.00390739	0.063831	Gnai1	B2RSH2	AU046200
ENSMUSG00000015932	7192.26	-0.903131	0.0846706	-3.81649	0.000135365	0.00333526	Dstn	Q4FK36	2610043P17Rik
ENSMUSG00000056870	655.462	-0.897081	0.107475	-2.97882	0.00289359	0.0489979	Gulp1	Q8K2A1	3110030A04Rik
ENSMUSG00000037419	530.064	-0.896432	0.116791	-2.74829	0.00599075	0.0904471	Endod1	Q69ZY2	2210414F18Rik
ENSMUSG00000021996	12577.4	-0.885772	0.0848421	-3.60443	0.000312843	0.00701524	Esd	H3BKH6	Es-10
ENSMUSG00000028173	2778.9	-0.860365	0.0984519	-2.86585	0.00415889	0.0667972	Wls	Q6DID7	5031439A09Rik
ENSMUSG00000020321	1296.09	-0.853938	0.100205	-2.75398	0.00588757	0.0893747	Mdh1	P14152	B230377B03Rik
ENSMUSG00000030062	5518.69	-0.848652	0.0884849	-3.04152	0.00235385	0.0409821	Rpn1	Q5RKP4	AU018702
ENSMUSG00000025823	6639.62	-0.840926	0.0805096	-3.23513	0.00121586	0.0231727	Pdia4	A0A0R4J0Z1	AI987846
ENSMUSG00000003814	22452	-0.837468	0.0710945	-3.60093	0.000317081	0.00707703	Calr	B2MWM9	CRT
ENSMUSG00000029484	7996.42	-0.821382	0.0789702	-3.04854	0.00229953	0.0401496	Anxa3	O35639	Anx3
ENSMUSG00000013584	21592.9	-0.806198	0.0776783	-2.90196	0.0037084	0.0611738	Aldh1a2	Q62148	AV116159

## Sheet: ATAC-Seq Downregulated peaks
	seqnames	start	end	width	strand	baseMean	log2FoldChange	lfcSE	stat	pvalue	padj	annotation	geneChr	geneStart	geneEnd	geneLength	geneStrand	geneId	transcriptId	distanceToTSS	ENSEMBL	SYMBOL	GENENAME
chr4.62519450.62520310	chr4	62519450	62520310	861	*	204.459	-1.0354	0.097905	-10.5528	4.93143e-26	1.90929e-22	Promoter (<=1kb)	4	62509169	62519881	10713	2	17025	ENSMUST00000137448.1	0	ENSMUSG00000028393	Alad	aminolevulinate, delta-, dehydratase
chr4.85371047.85371695	chr4	85371047	85371695	649	*	45.7271	-2.40548	0.218135	-10.296	7.34812e-25	2.07901e-21	Intron (ENSMUST00000107188.9/20404, intron 3 of 11)	4	85376341	85387604	11264	1	20404	ENSMUST00000133109.1	-4646	ENSMUSG00000028488	Sh3gl2	SH3-domain GRB2-like 2
chr5.109795938.109796680	chr5	109795938	109796680	743	*	94.0679	-1.44428	0.142466	-10.0439	9.76879e-24	2.39537e-20	Exon (ENSMUST00000196262.1/ENSMUST00000196262.1, exon 1 of 2)	5	109833501	109834145	645	2	667213	ENSMUST00000197379.1	37465	ENSMUSG00000105044	Gm10416	zinc finger protein pseudogene
chr1.151677551.151678471	chr1	151677551	151678471	921	*	103.439	-1.35927	0.137337	-9.82555	8.73921e-23	1.89081e-19	Promoter (<=1kb)	1	151677167	151719342	42176	1	63913	ENSMUST00000086267.5	384	ENSMUSG00000026483	Fam129a	family with sequence similarity 129, member A
chr2.96355003.96355928	chr2	96355003	96355928	926	*	53.711	-1.9163	0.19258	-9.64796	5.01417e-22	9.22131e-19	Intron (ENSMUST00000135431.7/241568, intron 1 of 6)	2	96318216	97630983	1312768	1	241568	ENSMUST00000162807.8	36787	ENSMUSG00000050587	Lrrc4c	leucine rich repeat containing 4C
chr14.33320187.33320757	chr14	33320187	33320757	571	*	54.735	-1.90082	0.194951	-9.47074	2.77879e-21	4.48743e-18	Promoter (<=1kb)	14	33319703	33369934	50232	1	239027	ENSMUST00000111955.1	484	ENSMUSG00000063506	Arhgap22	Rho GTPase activating protein 22
chr1.192745530.192746843	chr1	192745530	192746843	1314	*	175.713	-1.02246	0.108314	-9.41697	4.643e-21	7.26699e-18	Exon (ENSMUST00000082947.1/ENSMUST00000082947.1, exon 1 of 1)	1	192726197	192737280	11084	2	226861	ENSMUST00000154203.2	-8250	ENSMUSG00000037375	Hhat	hedgehog acyltransferase
chr9.89622651.89623699	chr9	89622651	89623699	1049	*	53.5511	-1.88992	0.195062	-9.40755	5.07814e-21	7.78246e-18	Promoter (<=1kb)	9	89587216	89623125	35910	2	209743	ENSMUST00000044491.12	0	ENSMUSG00000039313	Minar1	membrane integral NOTCH2 associated receptor 1
chr12.59039977.59041683	chr12	59039977	59041683	1707	*	223.074	-0.886066	0.096486	-9.1702	4.72145e-20	6.3149e-17	Exon (ENSMUST00000083298.1/ENSMUST00000083298.1, exon 1 of 1)	12	59043258	59044734	1477	2	78232	ENSMUST00000217873.1	3051	ENSMUSG00000020993	Trappc6b	trafficking protein particle complex 6B
chr6.72136591.72137723	chr6	72136591	72137723	1133	*	68.4694	-1.54615	0.166439	-9.15551	5.41013e-20	7.10679e-17	Intron (ENSMUST00000069994.10/20454, intron 3 of 6)	6	72120213	72123197	2985	2	71265	ENSMUST00000205571.1	-13394	ENSMUSG00000108709	4933431G14Rik	RIKEN cDNA 4933431G14 gene
chr18.81321745.81322474	chr18	81321745	81322474	730	*	98.2175	-1.27285	0.138164	-9.15091	5.64536e-20	7.28568e-17	Intron (ENSMUST00000236674.1/ENSMUST00000236674.1, intron 3 of 4)	18	80966376	80986771	20396	2	20689	ENSMUST00000057950.8	-334974	ENSMUSG00000024565	Sall3	spalt like transcription factor 3
chr14.16602988.16603656	chr14	16602988	16603656	669	*	76.7855	-1.40405	0.15632	-8.88738	6.25645e-19	7.1912e-16	Intron (ENSMUST00000223976.1/218772, intron 2 of 3)	14	16431337	16575827	144491	2	218772	ENSMUST00000225921.1	-27161	ENSMUSG00000017491	Rarb	retinoic acid receptor, beta
chr11.83271449.83273095	chr11	83271449	83273095	1647	*	348.193	-0.708547	0.0809849	-8.74358	2.2583e-18	2.33979e-15	Exon (ENSMUST00000082922.1/ENSMUST00000082922.1, exon 1 of 1)	11	83275110	83286726	11617	2	237890	ENSMUST00000163961.2	13631	ENSMUSG00000082101	Slfn14	schlafen 14
chr18.90579383.90580115	chr18	90579383	90580115	733	*	115.356	-1.10668	0.126429	-8.71521	2.90228e-18	2.96525e-15	Promoter (<=1kb)	18	90579777	90592522	12746	1	108168395	ENSMUST00000211710.1	0	ENSMUSG00000110277	Gm45871	predicted gene 45871
chr17.32809562.32810167	chr17	32809562	32810167	606	*	48.2131	-1.74048	0.194465	-8.70863	3.07581e-18	3.09949e-15	Promoter (<=1kb)	17	32795676	32809931	14256	2	240063	ENSMUST00000200914.4	0	ENSMUSG00000055202	Zfp811	zinc finger protein 811
chr1.151590664.151591280	chr1	151590664	151591280	617	*	28.668	-2.50687	0.254681	-8.6376	5.74073e-18	5.70675e-15	Intron (ENSMUST00000134499.7/63913, intron 2 of 4)	1	151571496	151690182	118687	1	63913	ENSMUST00000111875.1	19168	ENSMUSG00000026483	Fam129a	family with sequence similarity 129, member A
chr1.171064085.171065545	chr1	171064085	171065545	1461	*	836.983	-0.464563	0.0544173	-8.536	1.38945e-17	1.24145e-14	Promoter (<=1kb)	1	171064591	171064652	62	2	102466998	ENSMUST00000184460.1	0	ENSMUSG00000099119	Mir6546	microRNA 6546
chr2.73659969.73660797	chr2	73659969	73660797	829	*	40.218	-1.92223	0.217099	-8.4976	1.93553e-17	1.63657e-14	Promoter (<=1kb)	2	73610745	73660406	49662	2	108699	ENSMUST00000102677.10	0	ENSMUSG00000056486	Chn1	chimerin 1
chr1.34127680.34128125	chr1	34127680	34128125	446	*	95.7863	-1.196	0.140478	-8.46215	2.62489e-17	2.14547e-14	Intron (ENSMUST00000183034.4/13518, intron 8 of 102)	1	34121250	34154521	33272	1	13518	ENSMUST00000183006.4	6430	ENSMUSG00000026131	Dst	dystonin
chr17.7999194.7999882	chr17	7999194	7999882	689	*	28.4752	-2.37683	0.252938	-8.41231	4.0202e-17	3.24982e-14	Intron (ENSMUST00000231840.1/381059, intron 3 of 3)	17	7975887	7979504	3618	1	66832	ENSMUST00000232233.1	23307	ENSMUSG00000073471	Rsph3a	radial spoke 3A homolog (Chlamydomonas)
chr7.64958903.64959728	chr7	64958903	64959728	826	*	34.1588	-1.97771	0.226076	-8.29278	1.10636e-16	7.97905e-14	Intron (ENSMUST00000119118.7/70638, intron 2 of 9)	7	64767723	64925560	157838	2	70638	ENSMUST00000149851.7	-33343	ENSMUSG00000030518	Fam189a1	family with sequence similarity 189, member A1
chr9.122902913.122903661	chr9	122902913	122903661	749	*	38.4616	-1.85055	0.216682	-8.21125	2.18889e-16	1.49092e-13	Promoter (<=1kb)	9	122903246	122914154	10909	1	666257	ENSMUST00000214957.1	0	NA	Zfp660	zinc finger protein 660
chr6.54090318.54091408	chr6	54090318	54091408	1091	*	86.0584	-1.19205	0.144829	-8.17539	2.94905e-16	1.9198e-13	Intron (ENSMUST00000046856.13/69993, intron 1 of 12)	6	54097720	54220537	122818	1	69993	ENSMUST00000204410.1	-6312	ENSMUSG00000004633	Chn2	chimerin 2
chr11.101604525.101605772	chr11	101604525	101605772	1248	*	68.0042	-1.32916	0.162125	-8.11191	4.98308e-16	3.05471e-13	Exon (ENSMUST00000083886.1/ENSMUST00000083886.1, exon 1 of 1)	11	101610614	101611175	562	1	666331	ENSMUST00000131042.1	-4842	ENSMUSG00000086617	LOC666331	uncharacterized LOC666331
chr9.15238668.15239648	chr9	15238668	15239648	981	*	54.9762	-1.50921	0.18397	-8.0666	7.22818e-16	4.15406e-13	Promoter (<=1kb)	9	15239045	15259416	20372	1	69137	ENSMUST00000034413.7	0	ENSMUSG00000031937	Vstm5	V-set and transmembrane domain containing 5
chr14.9458843.9459659	chr14	9458843	9459659	817	*	64.6086	-1.3601	0.167055	-8.04744	8.4541e-16	4.74733e-13	Exon (ENSMUST00000224264.1/ENSMUST00000224264.1, exon 4 of 4)	14	9884195	9886768	2574	1	100042415	ENSMUST00000224435.1	-424536	ENSMUSG00000089686	Mnd1-ps	Mnd1 retrotransposed pseudogene
chr8.60249390.60250107	chr8	60249390	60250107	718	*	85.6021	-1.18096	0.145942	-8.03817	9.11891e-16	5.04365e-13	Intron (ENSMUST00000210900.1/ENSMUST00000210900.1, intron 5 of 5)	8	60505932	60545677	39746	1	23923	ENSMUST00000079472.3	-255825	ENSMUSG00000057228	Aadat	aminoadipate aminotransferase
chr6.146283994.146284991	chr6	146283994	146284991	998	*	77.0027	-1.242	0.153362	-8.03288	9.52135e-16	5.22694e-13	Intron (ENSMUST00000079573.12/16439, intron 36 of 55)	6	146290486	146294284	3799	2	16439	ENSMUST00000144557.1	9293	ENSMUSG00000030287	Itpr2	inositol 1,4,5-triphosphate receptor 2
chr11.101658197.101660373	chr11	101658197	101660373	2177	*	524.23	-0.557887	0.0695918	-8.01443	1.10649e-15	5.98496e-13	Exon (ENSMUST00000084010.1/ENSMUST00000084010.1, exon 1 of 1)	11	101665541	101667832	2292	1	80981	ENSMUST00000039388.2	-5168	ENSMUSG00000034936	Arl4d	ADP-ribosylation factor-like 4D
chr17.34149858.34150678	chr17	34149858	34150678	821	*	44.2046	-1.63389	0.200834	-7.9325	2.1477e-15	1.1126e-12	Exon (ENSMUST00000236519.1/15000, exon 4 of 6)	17	34153072	34160230	7159	1	14999	ENSMUST00000114232.3	-2394	ENSMUSG00000079547	H2-DMb1	histocompatibility 2, class II, locus Mb1
chr18.39100766.39101740	chr18	39100766	39101740	975	*	47.0019	-1.5617	0.19307	-7.91513	2.46991e-15	1.26175e-12	Promoter (1-2kb)	18	39099311	39126933	27623	1	71302	ENSMUST00000123820.1	1455	ENSMUSG00000036452	Arhgap26	Rho GTPase activating protein 26
chr5.26903933.26905121	chr5	26903933	26905121	1189	*	37.0705	-1.76386	0.215195	-7.90215	2.74139e-15	1.37868e-12	Promoter (<=1kb)	5	26904695	27727505	822811	1	13483	ENSMUST00000120555.7	0	ENSMUSG00000061576	Dpp6	dipeptidylpeptidase 6
chr9.67463314.67464366	chr9	67463314	67464366	1053	*	77.0119	-1.23668	0.155448	-7.8926	2.95967e-15	1.44348e-12	Intron (ENSMUST00000040025.13/70549, intron 1 of 57)	9	67392564	67428803	36240	2	70549	ENSMUST00000213584.1	-34511	ENSMUSG00000052698	Tln2	talin 2
chr1.168148032.168148606	chr1	168148032	168148606	575	*	51.1072	-1.49994	0.186656	-7.89245	2.96301e-15	1.44348e-12	Intron (ENSMUST00000188912.6/18514, intron 7 of 7)	1	168158370	168164662	6293	2	18514	ENSMUST00000097471.3	16056	ENSMUSG00000052534	Pbx1	pre B cell leukemia homeobox 1
chr5.109690496.109691243	chr5	109690496	109691243	748	*	106.634	-1.03876	0.131264	-7.8812	3.24261e-15	1.55904e-12	5' UTR	5	109554713	109558993	4281	2	57914	ENSMUST00000044579.11	-131503	ENSMUSG00000033467	Crlf2	cytokine receptor-like factor 2
chr9.46328609.46329692	chr9	46328609	46329692	1084	*	42.0201	-1.6531	0.204506	-7.86497	3.69198e-15	1.75219e-12	Exon (ENSMUST00000181712.2/ENSMUST00000181712.2, exon 1 of 2)	9	46303361	46319986	16626	2	74361	ENSMUST00000159565.7	-8623	ENSMUSG00000056617	4931429L15Rik	RIKEN cDNA 4931429L15 gene
chr6.146133634.146134351	chr6	146133634	146134351	718	*	33.7614	-1.85977	0.226929	-7.83242	4.78563e-15	2.24229e-12	Intron (ENSMUST00000079573.12/16439, intron 54 of 55)	6	146120595	146147208	26614	2	16439	ENSMUST00000137938.1	12857	ENSMUSG00000030287	Itpr2	inositol 1,4,5-triphosphate receptor 2
chr1.131797196.131797807	chr1	131797196	131797807	612	*	32.842	-1.8696	0.227992	-7.81931	5.31144e-15	2.442e-12	Promoter (<=1kb)	1	131797381	131821461	24081	1	212933	ENSMUST00000112393.8	0	ENSMUSG00000042251	Pm20d1	peptidase M20 domain containing 1
chr6.88921798.88922266	chr6	88921798	88922266	469	*	31.2193	-1.90687	0.232392	-7.78381	7.03701e-15	3.11841e-12	Exon (ENSMUST00000205229.1/ENSMUST00000205229.1, exon 1 of 1)	6	88910599	88911755	1157	1	24100	ENSMUST00000203155.1	11199	ENSMUSG00000002871	Tpra1	transmembrane protein, adipocyte asscociated 1
chr8.67973949.67974844	chr8	67973949	67974844	896	*	36.7874	-1.74187	0.216507	-7.76464	8.1877e-15	3.58514e-12	Promoter (<=1kb)	8	67689082	67974574	285493	2	234353	ENSMUST00000038959.15	0	ENSMUSG00000030465	Psd3	pleckstrin and Sec7 domain containing 3
chr2.165055243.165056158	chr2	165055243	165056158	916	*	52.902	-1.45703	0.184858	-7.75501	8.83368e-15	3.84511e-12	Promoter (<=1kb)	2	165055627	165062723	7097	1	21939	ENSMUST00000154443.7	0	ENSMUSG00000017652	Cd40	CD40 antigen
chr5.89526449.89527245	chr5	89526449	89527245	797	*	34.2323	-1.78974	0.221844	-7.74277	9.72763e-15	4.16037e-12	Promoter (<=1kb)	5	89527429	89583740	56312	1	104443	ENSMUST00000048557.2	-184	ENSMUSG00000035528	Npffr2	neuropeptide FF receptor 2
chr7.6913801.6914365	chr7	6913801	6914365	565	*	48.8165	-1.53774	0.194938	-7.7359	1.02676e-14	4.34082e-12	Intron (ENSMUST00000200535.5/57775, intron 4 of 8)	7	6947602	6964825	17224	1	57775	ENSMUST00000198068.2	-33237	ENSMUSG00000051527	Usp29	ubiquitin specific peptidase 29
chr13.69588111.69588584	chr13	69588111	69588584	474	*	36.8757	-1.74	0.218139	-7.70273	1.3319e-14	5.44318e-12	Intron (ENSMUST00000143716.7/28114, intron 1 of 3)	13	69574634	69594829	20196	2	78925	ENSMUST00000220731.1	6245	ENSMUSG00000021594	Srd5a1	steroid 5 alpha-reductase 1
chr3.27155012.27155262	chr3	27155012	27155262	251	*	29.988	-1.91314	0.23521	-7.69406	1.42537e-14	5.79299e-12	Promoter (<=1kb)	3	27154026	27157019	2994	1	76657	ENSMUST00000181124.1	986	ENSMUSG00000097584	1700125G22Rik	RIKEN cDNA 1700125G22 gene
chr8.11412285.11412865	chr8	11412285	11412865	581	*	47.7556	-1.49837	0.192134	-7.65085	1.99654e-14	7.70774e-12	Intron (ENSMUST00000033899.13/12827, intron 16 of 47)	8	11404908	11421254	16347	1	12827	ENSMUST00000145295.1	7377	ENSMUSG00000031503	Col4a2	collagen, type IV, alpha 2
chr11.82019400.82019748	chr11	82019400	82019748	349	*	39.9058	-1.60531	0.205449	-7.60358	2.88055e-14	1.0702e-11	Intron (ENSMUST00000207942.1/ENSMUST00000207942.1, intron 1 of 5)	11	82035571	82037453	1883	1	20296	ENSMUST00000000193.5	-15823	ENSMUSG00000035385	Ccl2	chemokine (C-C motif) ligand 2
chr4.145102128.145103487	chr4	145102128	145103487	1360	*	35.6983	-1.70046	0.217694	-7.54683	4.45978e-14	1.56971e-11	Intron (ENSMUST00000036579.13/230895, intron 40 of 69)	4	144972626	145091950	119325	2	230895	ENSMUST00000130704.7	-10178	ENSMUSG00000020220	Vps13d	vacuolar protein sorting 13D
chr9.22259185.22260129	chr9	22259185	22260129	945	*	49.2882	-1.42299	0.185504	-7.5422	4.62118e-14	1.61878e-11	Promoter (<=1kb)	9	22247430	22259895	12466	2	235048	ENSMUST00000086281.4	0	ENSMUSG00000062794	Zfp599	zinc finger protein 599
chr8.12417038.12417384	chr8	12417038	12417384	347	*	26.5395	-2.02103	0.249496	-7.53539	4.86877e-14	1.68149e-11	Intron (ENSMUST00000080795.8/434280, intron 1 of 8)	8	12396403	12396488	86	1	20664	ENSMUST00000174915.1	20635	ENSMUSG00000096014	Sox1	SRY (sex determining region Y)-box 1
chr18.46848886.46850557	chr18	46848886	46850557	1672	*	46.0187	-1.4633	0.191494	-7.49579	6.58984e-14	2.22368e-11	Promoter (<=1kb)	18	46850038	46907242	57205	1	74574	ENSMUST00000025358.3	0	ENSMUSG00000024481	Lvrn	laeverin
chr9.50500169.50500828	chr9	50500169	50500828	660	*	56.0278	-1.34034	0.176892	-7.47963	7.4531e-14	2.46966e-11	Intron (ENSMUST00000114474.7/76509, intron 2 of 3)	9	50488799	50504805	16007	2	69631	ENSMUST00000190941.1	3977	ENSMUSG00000101304	Plet1os	placenta expressed transcript 1, opposite strand
chr4.137783618.137784275	chr4	137783618	137784275	658	*	44.5918	-1.51763	0.198885	-7.47214	7.88985e-14	2.59104e-11	Promoter (1-2kb)	4	137755086	137785371	30286	2	11647	ENSMUST00000133473.1	1096	ENSMUSG00000028766	Alpl	alkaline phosphatase, liver/bone/kidney
chr8.16838702.16839397	chr8	16838702	16839397	696	*	38.4594	-1.60455	0.211147	-7.39182	1.4483e-13	4.5336e-11	Intron (ENSMUST00000082104.6/94109, intron 3 of 69)	8	16168757	16168838	82	2	100526464	ENSMUST00000175401.1	-669864	ENSMUSG00000093142	Mir3106	microRNA 3106
chr8.119490496.119492089	chr8	119490496	119492089	1594	*	61.5585	-1.27694	0.170989	-7.39057	1.462e-13	4.5571e-11	Intron (ENSMUST00000036748.14/234788, intron 6 of 10)	8	119486099	119494895	8797	2	234788	ENSMUST00000125594.1	2806	ENSMUSG00000034224	Slc38a8	solute carrier family 38, member 8
chr8.10865281.10866100	chr8	10865281	10866100	820	*	36.3288	-1.63202	0.21433	-7.38322	1.54501e-13	4.79554e-11	Exon (ENSMUST00000207174.1/ENSMUST00000207174.1, exon 1 of 3)	8	10871509	10882435	10927	2	320014	ENSMUST00000208358.1	16335	ENSMUSG00000109473	B930025P03Rik	RIKEN cDNA B930025P03 gene
chr17.84627780.84628134	chr17	84627780	84628134	355	*	29.0048	-1.84403	0.237238	-7.37986	1.58451e-13	4.87152e-11	Promoter (1-2kb)	17	84626496	84655588	29093	1	213575	ENSMUST00000025101.9	1284	ENSMUSG00000024253	Dync2li1	dynein cytoplasmic 2 light intermediate chain 1
chr13.100516467.100517178	chr13	100516467	100517178	712	*	98.8888	-1.01004	0.13629	-7.37946	1.58936e-13	4.87152e-11	Intron (ENSMUST00000069756.10/18260, intron 4 of 8)	13	100481529	100492579	11051	2	23894	ENSMUST00000066940.7	-23888	ENSMUSG00000021639	Gtf2h2	general transcription factor II H, polypeptide 2
chr12.17419740.17421069	chr12	17419740	17421069	1330	*	62.0762	-1.23156	0.165638	-7.36152	1.81834e-13	5.5273e-11	Intron (ENSMUST00000046011.11/217431, intron 19 of 20)	12	17355392	17355474	83	1	100526470	ENSMUST00000175296.1	64348	ENSMUSG00000093037	Mir3066	microRNA 3066
chr4.103421141.103422013	chr4	103421141	103422013	873	*	43.0338	-1.48823	0.198117	-7.35455	1.91567e-13	5.79919e-11	Intron (ENSMUST00000156144.1/622167, intron 3 of 3)	4	103382521	103492022	109502	1	622167	ENSMUST00000150345.1	38620	ENSMUSG00000086136	Gm12718	predicted gene 12718
chr1.22473356.22474000	chr1	22473356	22474000	645	*	54.5917	-1.32641	0.178111	-7.35074	1.9711e-13	5.87036e-11	Intron (ENSMUST00000081544.12/116837, intron 14 of 31)	1	22288422	22432843	144422	2	116837	ENSMUST00000185942.1	-40513	ENSMUSG00000041670	Rims1	regulating synaptic membrane exocytosis 1
chr10.28523483.28524730	chr10	28523483	28524730	1248	*	48.3005	-1.4256	0.190766	-7.34684	2.02945e-13	5.98136e-11	Intron (ENSMUST00000166468.1/19272, intron 13 of 31)	10	28560151	28565436	5286	1	19272	ENSMUST00000219621.1	-35421	ENSMUSG00000019889	Ptprk	protein tyrosine phosphatase, receptor type, K
chr4.62501785.62502627	chr4	62501785	62502627	843	*	107.93	-0.944277	0.128093	-7.34662	2.03276e-13	5.98136e-11	Promoter (<=1kb)	4	62499008	62502276	3269	2	72748	ENSMUST00000037820.2	0	ENSMUSG00000038422	Hdhd3	haloacid dehalogenase-like hydrolase domain containing 3
chr15.8967381.8968018	chr15	8967381	8968018	638	*	33.6397	-1.6877	0.221772	-7.34217	2.10151e-13	6.13457e-11	Promoter (<=1kb)	15	8967949	8970298	2350	1	223332	ENSMUST00000229662.1	0	ENSMUSG00000048424	Ranbp3l	RAN binding protein 3-like
chr11.84879667.84881002	chr11	84879667	84881002	1336	*	182.25	-0.760289	0.103687	-7.32295	2.42585e-13	6.94358e-11	Promoter (<=1kb)	11	84880148	84911226	31079	1	66196	ENSMUST00000093969.10	0	ENSMUSG00000020527	Myo19	myosin XIX
chr1.149865715.149866367	chr1	149865715	149866367	653	*	66.7243	-1.21096	0.164063	-7.31583	2.55799e-13	7.29343e-11	Intron (ENSMUST00000070200.14/18783, intron 10 of 17)	1	149886184	149902199	16016	2	18783	ENSMUST00000155438.1	35832	ENSMUSG00000056220	Pla2g4a	phospholipase A2, group IVA (cytosolic, calcium-dependent)
chr11.115841783.115842738	chr11	115841783	115842738	956	*	67.5094	-1.2023	0.163215	-7.30365	2.80066e-13	7.92392e-11	Intron (ENSMUST00000103032.10/217325, intron 2 of 25)	11	115834323	115845476	11154	1	217325	ENSMUST00000137900.1	7460	ENSMUSG00000020782	Llgl2	LLGL2 scribble cell polarity complex component
chr16.20799922.20800554	chr16	20799922	20800554	633	*	43.9531	-1.50251	0.202129	-7.283	3.26467e-13	9.02841e-11	Exon (ENSMUST00000231314.1/ENSMUST00000231314.1, exon 2 of 2)	16	20736206	20742382	6177	1	12667	ENSMUST00000151150.1	63716	ENSMUSG00000006958	Chrd	chordin
chr17.50677839.50678729	chr17	50677839	50678729	891	*	47.3758	-1.4276	0.192939	-7.27218	3.53742e-13	9.74605e-11	Intron (ENSMUST00000043938.7/224860, intron 5 of 5)	17	50698688	50699443	756	1	12228	ENSMUST00000061681.8	-19959	ENSMUSG00000022863	Btg3	BTG anti-proliferation factor 3
chr1.172550144.172551003	chr1	172550144	172551003	860	*	41.7127	-1.49066	0.20068	-7.26831	3.64012e-13	9.95677e-11	Promoter (<=1kb)	1	172538133	172550669	12537	2	71319	ENSMUST00000132370.8	0	ENSMUSG00000085184	4933439K11Rik	RIKEN cDNA 4933439K11 gene
chr18.89769429.89770083	chr18	89769429	89770083	655	*	36.5339	-1.58554	0.212	-7.26678	3.68158e-13	9.95677e-11	Promoter (<=1kb)	18	89292424	89769528	477105	2	623279	ENSMUST00000097495.4	0	ENSMUSG00000073514	Dok6	docking protein 6
chr9.45042062.45042770	chr9	45042062	45042770	709	*	54.1173	-1.31808	0.179865	-7.23399	4.69021e-13	1.23058e-10	Promoter (<=1kb)	9	45042425	45054015	11591	1	14012	ENSMUST00000034600.4	0	ENSMUSG00000032092	Mpzl2	myelin protein zero-like 2
chr9.18385436.18386371	chr9	18385436	18386371	936	*	32.6084	-1.66322	0.222789	-7.20263	5.90628e-13	1.51915e-10	Promoter (<=1kb)	9	18323020	18386036	63017	2	72560	ENSMUST00000166825.7	0	ENSMUSG00000043943	Naalad2	N-acetylated alpha-linked acidic dipeptidase 2
chr1.171079855.171080789	chr1	171079855	171080789	935	*	493.932	-0.474135	0.0658277	-7.20106	5.97458e-13	1.52605e-10	Exon (ENSMUST00000183613.1/ENSMUST00000183613.1, exon 1 of 1)	1	171057828	171064935	7108	2	14131	ENSMUST00000164179.1	-14920	ENSMUSG00000059498	Fcgr3	Fc receptor, IgG, low affinity III
chr11.78497611.78498179	chr11	78497611	78498179	569	*	85.3092	-1.04413	0.144357	-7.195	6.24592e-13	1.58435e-10	Promoter (<=1kb)	11	78473291	78497754	24464	2	237868	ENSMUST00000061174.6	0	ENSMUSG00000050132	Sarm1	sterile alpha and HEAT/Armadillo motif containing 1
chr15.41724910.41725570	chr15	41724910	41725570	661	*	47.3848	-1.3761	0.189359	-7.15116	8.6045e-13	2.12404e-10	Intron (ENSMUST00000090096.10/170719, intron 3 of 15)	15	41710604	41820380	109777	1	170719	ENSMUST00000229769.1	14306	ENSMUSG00000022307	Oxr1	oxidation resistance 1
chr6.5725548.5726439	chr6	5725548	5726439	892	*	34.4397	-1.59356	0.216796	-7.1276	1.02136e-12	2.47148e-10	Promoter (<=1kb)	6	5725639	6028039	302401	1	13426	ENSMUST00000115556.7	0	ENSMUSG00000029757	Dync1i1	dynein cytoplasmic 1 intermediate chain 1
chr13.24374865.24376159	chr13	24374865	24376159	1295	*	114.821	-0.882906	0.123767	-7.11319	1.13395e-12	2.7083e-10	Promoter (<=1kb)	13	24376083	24477265	101183	1	12763	ENSMUST00000110391.3	0	ENSMUSG00000016756	Cmah	cytidine monophospho-N-acetylneuraminic acid hydroxylase
chr14.8154138.8154464	chr14	8154138	8154464	327	*	39.2407	-1.51693	0.208409	-7.10584	1.1959e-12	2.81964e-10	Intron (ENSMUST00000036682.8/218699, intron 16 of 17)	14	8166246	8167096	851	2	68263	ENSMUST00000225747.1	12632	ENSMUSG00000021748	Pdhb	pyruvate dehydrogenase (lipoamide) beta
chr4.145034458.145035293	chr4	145034458	145035293	836	*	46.5047	-1.40309	0.194257	-7.10358	1.21569e-12	2.84805e-10	Intron (ENSMUST00000036579.13/230895, intron 65 of 69)	4	145016759	145051034	34276	2	230895	ENSMUST00000144835.1	15741	ENSMUSG00000020220	Vps13d	vacuolar protein sorting 13D
chr7.139085897.139087222	chr7	139085897	139087222	1326	*	46.3742	-1.38609	0.191973	-7.10096	1.23889e-12	2.89319e-10	Promoter (<=1kb)	7	139086001	139102704	16704	1	26757	ENSMUST00000026551.14	0	ENSMUSG00000025478	Dpysl4	dihydropyrimidinase-like 4
chr16.21845790.21846679	chr16	21845790	21846679	890	*	63.4482	-1.18438	0.16581	-7.07973	1.44436e-12	3.32031e-10	Intron (ENSMUST00000231988.1/71751, intron 2 of 14)	16	21825942	21933439	107498	1	71751	ENSMUST00000232240.1	19848	ENSMUSG00000033618	Map3k13	mitogen-activated protein kinase kinase kinase 13
chr2.122256095.122257147	chr2	122256095	122257147	1053	*	45.6986	-1.3767	0.192007	-7.05105	1.77571e-12	3.99465e-10	Exon (ENSMUST00000110551.3/20322, exon 5 of 9)	2	122234749	122265340	30592	1	20322	ENSMUST00000110551.3	21346	ENSMUSG00000027227	Sord	sorbitol dehydrogenase
chr4.43208929.43209642	chr4	43208929	43209642	714	*	30.9113	-1.65692	0.22643	-7.04795	1.81568e-12	4.05972e-10	Promoter (<=1kb)	4	43209498	43263733	54236	1	22249	ENSMUST00000207708.1	0	ENSMUSG00000028456	Unc13b	unc-13 homolog B
chr17.21845246.21846075	chr17	21845246	21846075	830	*	38.1792	-1.49058	0.20665	-7.04285	1.88341e-12	4.17311e-10	Promoter (<=1kb)	17	21816885	21845759	28875	2	75424	ENSMUST00000084141.5	0	ENSMUSG00000069743	Zfp820	zinc finger protein 820
chr1.84512837.84513679	chr1	84512837	84513679	843	*	48.1987	-1.35386	0.189431	-7.04008	1.92136e-12	4.24441e-10	Intron (ENSMUST00000049126.12/227325, intron 5 of 12)	1	84583004	84623841	40838	2	227325	ENSMUST00000191546.2	110162	ENSMUSG00000036766	Dner	delta/notch-like EGF repeat containing
chr9.43318362.43319358	chr9	43318362	43319358	997	*	87.7714	-1.01919	0.144417	-7.0236	2.1623e-12	4.73403e-10	Promoter (<=1kb)	9	43318959	43320371	1413	1	72169	ENSMUST00000217418.1	0	ENSMUSG00000032013	Trim29	tripartite motif-containing 29
chr10.69925331.69926578	chr10	69925331	69926578	1248	*	51.6253	-1.29104	0.181885	-7.00673	2.43961e-12	5.24744e-10	Promoter (<=1kb)	10	69925495	70023957	98463	1	11735	ENSMUST00000182692.7	0	ENSMUSG00000069601	Ank3	ankyrin 3, epithelial
chr1.180936573.180937288	chr1	180936573	180937288	716	*	43.4507	-1.40529	0.197752	-6.9785	2.98348e-12	6.30663e-10	Promoter (<=1kb)	1	180936871	180937810	940	1	13590	ENSMUST00000132087.1	0	ENSMUSG00000038793	Lefty1	left right determination factor 1
chr9.70542067.70543456	chr9	70542067	70543456	1390	*	154.663	-0.759878	0.108792	-6.97335	3.09487e-12	6.50472e-10	Promoter (<=1kb)	9	70542754	70592234	49481	1	66660	ENSMUST00000216816.1	0	ENSMUSG00000032212	Sltm	SAFB-like, transcription modulator
chr15.10229151.10230183	chr15	10229151	10230183	1033	*	94.2154	-0.986011	0.140884	-6.97001	3.16926e-12	6.64208e-10	Intron (ENSMUST00000005400.12/19116, intron 1 of 8)	15	10223986	10349180	125195	1	19116	ENSMUST00000128921.7	5165	ENSMUSG00000005268	Prlr	prolactin receptor
chr14.70241526.70242053	chr14	70241526	70242053	528	*	27.0665	-1.7412	0.238683	-6.95091	3.62948e-12	7.54215e-10	Intron (ENSMUST00000226259.1/ENSMUST00000226259.1, intron 1 of 3)	14	70183545	70211989	28445	2	20410	ENSMUST00000227929.1	-29537	ENSMUSG00000022091	Sorbs3	sorbin and SH3 domain containing 3
chr17.71980613.71981163	chr17	71980613	71981163	551	*	44.8099	-1.35288	0.192333	-6.91839	4.56801e-12	9.1812e-10	Intron (ENSMUST00000086639.5/11682, intron 8 of 28)	17	71856286	71864273	7988	1	78785	ENSMUST00000230290.1	124327	ENSMUSG00000024059	Clip4	CAP-GLY domain containing linker protein family, member 4
chr9.53789469.53790145	chr9	53789469	53790145	677	*	62.9353	-1.14264	0.164036	-6.90739	4.93651e-12	9.81458e-10	Intron (ENSMUST00000048670.9/72022, intron 1 of 7)	9	53771538	53818154	46617	1	72022	ENSMUST00000048670.9	17931	ENSMUSG00000042195	Slc35f2	solute carrier family 35, member F2
chr15.93921319.93922145	chr15	93921319	93922145	827	*	49.8337	-1.28678	0.18397	-6.90161	5.14151e-12	1.01518e-09	Intron (ENSMUST00000230109.1/77248, intron 1 of 3)	15	93904856	93927111	22256	2	77248	ENSMUST00000230109.1	4966	ENSMUSG00000116360	9430014N10Rik	RIKEN cDNA 9430014N10 gene
chr1.62397831.62398831	chr1	62397831	62398831	1001	*	71.031	-1.09587	0.157699	-6.90145	5.14752e-12	1.01518e-09	Intron (ENSMUST00000075374.9/72823, intron 18 of 22)	1	62131195	62136109	4915	2	105243940	ENSMUST00000127498.2	-261722	ENSMUSG00000085019	Pard3bos2	par-3 family cell polarity regulator beta, opposite strand 2
chr1.164502793.164503834	chr1	164502793	164503834	1042	*	60.6488	-1.16083	0.166893	-6.89307	5.46013e-12	1.06541e-09	Promoter (<=1kb)	1	164503309	164514882	11574	1	102635083	ENSMUST00000181831.2	0	ENSMUSG00000097281	Gm26685	predicted gene, 26685
chr4.138008538.138009079	chr4	138008538	138009079	542	*	21.0254	-1.99664	0.265661	-6.87075	6.38645e-12	1.23632e-09	Intron (ENSMUST00000139759.7/230861, intron 2 of 9)	4	138004752	138103394	98643	1	230861	ENSMUST00000155142.1	3786	ENSMUSG00000028760	Eif4g3	eukaryotic translation initiation factor 4 gamma, 3
chr17.3643570.3643950	chr17	3643570	3643950	381	*	23.4633	-1.84986	0.253244	-6.8466	7.56232e-12	1.43376e-09	Intron (ENSMUST00000115800.1/224480, intron 12 of 12)	17	3635240	3696261	61022	2	224480	ENSMUST00000115800.1	52311	ENSMUSG00000023802	Nox3	NADPH oxidase 3
chr2.132507131.132507747	chr2	132507131	132507747	617	*	44.5532	-1.34266	0.193224	-6.83621	8.13129e-12	1.53373e-09	Intron (ENSMUST00000151417.7/70371, intron 3 of 3)	2	132490744	132523858	33115	1	70371	ENSMUST00000144501.1	16387	ENSMUSG00000086379	1700026D11Rik	RIKEN cDNA 1700026D11 gene
chr14.74219852.74220518	chr14	74219852	74220518	667	*	32.6328	-1.55063	0.220053	-6.8357	8.16038e-12	1.53528e-09	Intron (ENSMUST00000226557.1/ENSMUST00000226557.1, intron 3 of 4)	14	74355527	74369741	14215	1	74425	ENSMUST00000226927.1	-135009	ENSMUSG00000115845	4933402J15Rik	RIKEN cDNA 4933402J15 gene
chr19.42741597.42742501	chr19	42741597	42742501	905	*	72.4198	-1.06465	0.15508	-6.8219	8.98436e-12	1.66475e-09	3' UTR	19	42726644	42752472	25829	2	74580	ENSMUST00000235183.1	9971	ENSMUSG00000060224	Pyroxd2	pyridine nucleotide-disulphide oxidoreductase domain 2
chr12.82919568.82920763	chr12	82919568	82920763	1196	*	43.6284	-1.3419	0.193582	-6.817	9.29644e-12	1.71825e-09	Intron (ENSMUST00000201602.3/50779, intron 2 of 3)	12	82932520	82939155	6636	2	74283	ENSMUST00000187123.1	18392	ENSMUSG00000100890	1700085C21Rik	RIKEN cDNA 1700085C21 gene
chr8.114213987.114214534	chr8	114213987	114214534	548	*	34.5211	-1.5109	0.215833	-6.81389	9.4992e-12	1.74695e-09	Intron (ENSMUST00000142591.1/270097, intron 1 of 1)	8	114205634	114230319	24686	1	270097	ENSMUST00000150963.1	8353	ENSMUSG00000046844	Vat1l	vesicle amine transport protein 1 like
chr3.94656344.94656754	chr3	94656344	94656754	411	*	51.3326	-1.27864	0.185491	-6.8065	1.00003e-11	1.82493e-09	Intron (ENSMUST00000006123.10/22156, intron 1 of 12)	3	94612996	94658800	45805	2	22156	ENSMUST00000196655.4	2046	ENSMUSG00000005968	Tuft1	tuftelin 1
chr17.31982424.31983236	chr17	31982424	31983236	813	*	131.344	-0.811709	0.119009	-6.80618	1.00225e-11	1.82493e-09	Intron (ENSMUST00000002145.11/74377, intron 7 of 7)	17	31946082	32020128	74047	2	74377	ENSMUST00000237527.1	36892	ENSMUSG00000002076	Hsf2bp	heat shock transcription factor 2 binding protein
chr8.61796523.61796838	chr8	61796523	61796838	316	*	31.633	-1.58348	0.225522	-6.79743	1.06503e-11	1.91554e-09	Intron (ENSMUST00000121785.8/72333, intron 2 of 21)	8	61683509	61760098	76590	2	72333	ENSMUST00000149042.7	-36425	ENSMUSG00000058056	Palld	palladin, cytoskeletal associated protein
chr14.16765744.16766230	chr14	16765744	16766230	487	*	24.9694	-3.18273	0.285729	-6.79039	1.1183e-11	2.00157e-09	Intron (ENSMUST00000223976.1/218772, intron 1 of 3)	14	16548519	16819005	270487	2	218772	ENSMUST00000225245.1	52775	ENSMUSG00000017491	Rarb	retinoic acid receptor, beta
chr5.92763437.92764026	chr5	92763437	92764026	590	*	84.4317	-0.98923	0.146105	-6.73934	1.59107e-11	2.72827e-09	Intron (ENSMUST00000113055.8/27428, intron 1 of 10)	5	92788451	92788562	112	2	100316841	ENSMUST00000158643.1	24536	ENSMUSG00000089268	Mir1961	microRNA 1961
chr3.89549236.89550385	chr3	89549236	89550385	1150	*	46.8263	-1.27994	0.187353	-6.73625	1.6253e-11	2.75497e-09	Intron (ENSMUST00000000811.7/140493, intron 1 of 7)	3	89520164	89667761	147598	1	140493	ENSMUST00000000811.7	29072	ENSMUSG00000000794	Kcnn3	potassium intermediate/small conductance calcium-activated channel, subfamily N, member 3
chr3.100070222.100071299	chr3	100070222	100071299	1078	*	43.96	-1.37203	0.200587	-6.72919	1.70613e-11	2.85241e-09	Intron (ENSMUST00000164539.1/74362, intron 28 of 48)	3	100027608	100038951	11344	1	74362	ENSMUST00000143050.1	42614	ENSMUSG00000027867	Spag17	sperm associated antigen 17
chr8.50321120.50321936	chr8	50321120	50321936	817	*	31.0836	-1.54583	0.222731	-6.72253	1.7859e-11	2.96334e-09	Intron (ENSMUST00000210850.1/ENSMUST00000210850.1, intron 3 of 4)	8	50368112	50416088	47977	1	100039954	ENSMUST00000210011.1	-46176	ENSMUSG00000110281	Gm2516	predicted gene 2516
chr1.75208925.75209603	chr1	75208925	75209603	679	*	49.5115	-1.27196	0.186772	-6.72153	1.79823e-11	2.97247e-09	Promoter (<=1kb)	1	75199491	75209423	9933	2	74577	ENSMUST00000186173.6	0	ENSMUSG00000026200	Glb1l	galactosidase, beta 1-like
chr8.87690033.87691313	chr8	87690033	87691313	1281	*	77.9536	-1.01412	0.150193	-6.71606	1.86704e-11	3.06569e-09	Intron (ENSMUST00000165770.8/94187, intron 3 of 5)	8	87783147	87803823	20677	2	94187	ENSMUST00000174249.1	112510	ENSMUSG00000045333	Zfp423	zinc finger protein 423
chr10.43578319.43579463	chr10	43578319	43579463	1145	*	81.0679	-0.981359	0.145651	-6.70489	2.01558e-11	3.29489e-09	Promoter (<=1kb)	10	43579169	43584265	5097	1	12484	ENSMUST00000058714.9	0	ENSMUSG00000047139	Cd24a	CD24a antigen
chr1.171072249.171073186	chr1	171072249	171073186	938	*	480.011	-0.489592	0.0730068	-6.70453	2.02053e-11	3.29565e-09	Exon (ENSMUST00000183351.1/ENSMUST00000183351.1, exon 1 of 1)	1	171057828	171064935	7108	2	14131	ENSMUST00000164179.1	-7314	ENSMUSG00000059498	Fcgr3	Fc receptor, IgG, low affinity III
chr2.141279136.141279864	chr2	141279136	141279864	729	*	105.825	-0.927145	0.137915	-6.70136	2.06495e-11	3.33119e-09	Intron (ENSMUST00000110067.7/72899, intron 5 of 16)	2	141024062	141147910	123849	1	72899	ENSMUST00000139039.1	255074	ENSMUSG00000068205	Macrod2	MACRO domain containing 2
chr2.90516991.90518013	chr2	90516991	90518013	1023	*	43.6133	-1.31382	0.193026	-6.69884	2.10079e-11	3.38159e-09	Intron (ENSMUST00000168621.2/19271, intron 1 of 23)	2	90429756	90479170	49415	2	19271	ENSMUST00000111495.8	-37821	ENSMUSG00000025314	Ptprj	protein tyrosine phosphatase, receptor type, J
chr8.84021606.84021946	chr8	84021606	84021946	341	*	36.199	-1.47463	0.214934	-6.69659	2.13343e-11	3.42663e-09	Promoter (<=1kb)	8	84021471	84030295	8825	1	74337	ENSMUST00000055077.6	135	ENSMUSG00000047986	Palm3	paralemmin 3
chr2.32431079.32431522	chr2	32431079	32431522	444	*	54.0382	-1.19345	0.176539	-6.6897	2.23622e-11	3.54699e-09	Promoter (<=1kb)	2	32414487	32431119	16633	2	227731	ENSMUST00000052119.13	0	ENSMUSG00000026819	Slc25a25	solute carrier family 25 (mitochondrial carrier, phosphate carrier), member 25
chr9.121161525.121162165	chr9	121161525	121162165	641	*	22.1712	-1.84565	0.257744	-6.68963	2.2373e-11	3.54699e-09	Intron (ENSMUST00000171923.7/209012, intron 22 of 36)	9	121160376	121193057	32682	2	209012	ENSMUST00000164969.1	30892	ENSMUSG00000040936	Ulk4	unc-51-like kinase 4
chr2.150217915.150218596	chr2	150217915	150218596	682	*	68.6433	-1.05687	0.156997	-6.6875	2.27022e-11	3.59144e-09	Promoter (<=1kb)	2	150218073	150240725	22653	1	245174	ENSMUST00000073782.3	0	ENSMUSG00000060336	Zfp937	zinc finger protein 937
chr10.119757296.119758034	chr10	119757296	119758034	739	*	51.7982	-1.23327	0.182334	-6.68604	2.29291e-11	3.61955e-09	Intron (ENSMUST00000077871.13/74053, intron 1 of 21)	10	119746063	119761699	15637	2	75321	ENSMUST00000153898.1	3665	ENSMUSG00000084764	Grip1os2	glutamate receptor interacting protein 1, opposite strand 2
chr18.82974798.82975297	chr18	82974798	82975297	500	*	46.9862	-1.29106	0.190858	-6.66998	2.55835e-11	3.9957e-09	Intron (ENSMUST00000171238.7/329003, intron 2 of 5)	18	82987808	83001700	13893	1	329003	ENSMUST00000236468.1	-12511	ENSMUSG00000058881	Zfp516	zinc finger protein 516
chr7.88429935.88430788	chr7	88429935	88430788	854	*	53.2345	-1.19032	0.176728	-6.6638	2.66841e-11	4.14122e-09	Promoter (<=1kb)	7	88430273	88491572	61300	1	72433	ENSMUST00000107256.3	0	ENSMUSG00000030559	Rab38	RAB38, member RAS oncogene family
chr11.36333951.36334727	chr11	36333951	36334727	777	*	34.1809	-1.47139	0.215246	-6.66144	2.7115e-11	4.18162e-09	Intron (ENSMUST00000102801.7/23964, intron 5 of 30)	11	36385123	36432276	47154	2	23964	ENSMUST00000128501.1	97549	ENSMUSG00000049336	Tenm2	teneurin transmembrane protein 2
chr3.96328362.96329431	chr3	96328362	96329431	1070	*	74.1703	-1.073	0.160193	-6.65785	2.77855e-11	4.26714e-09	Exon (ENSMUST00000102024.1/ENSMUST00000102024.1, exon 1 of 1)	3	96345287	96358424	13138	1	100504145	ENSMUST00000199348.4	-15856	ENSMUSG00000097851	Platr30	pluripotency associated transcript 30
chr13.17296887.17297825	chr13	17296887	17297825	939	*	36.4627	-1.42445	0.209662	-6.64404	3.05201e-11	4.61011e-09	Intron (ENSMUST00000068545.5/192136, intron 11 of 13)	13	17684485	17694736	10252	2	192136	ENSMUST00000221467.1	396911	ENSMUSG00000055137	Sugct	succinyl-CoA glutarate-CoA transferase
chr13.40605881.40606851	chr13	40605881	40606851	971	*	27.8361	-1.60968	0.234125	-6.61538	3.70606e-11	5.48541e-09	Exon (ENSMUST00000223618.1/ENSMUST00000223618.1, exon 1 of 2)	13	40727808	40735162	7355	1	102633805	ENSMUST00000181176.2	-120957	ENSMUSG00000097752	Gm26688	predicted gene, 26688
chr8.118679292.118680157	chr8	118679292	118680157	866	*	80.2206	-0.974746	0.147017	-6.59761	4.17843e-11	6.09869e-09	Intron (ENSMUST00000117160.1/12554, intron 3 of 13)	8	118314413	118856206	541794	1	12554	ENSMUST00000123567.1	364879	ENSMUSG00000031841	Cdh13	cadherin 13
chr13.55756478.55757427	chr13	55756478	55757427	950	*	29.1785	-1.56149	0.228792	-6.59334	4.30036e-11	6.23951e-09	Intron (ENSMUST00000021958.5/72562, intron 2 of 3)	13	55784568	55808967	24400	1	76856	ENSMUST00000021961.11	-27141	ENSMUSG00000021499	Catsper3	cation channel, sperm associated 3
chr12.111599448.111600199	chr12	111599448	111600199	752	*	44.35	-1.31427	0.196382	-6.59119	4.36321e-11	6.30582e-09	Intron (ENSMUST00000075281.7/17169, intron 2 of 15)	12	111604511	111615650	11140	1	17169	ENSMUST00000221390.1	-4312	ENSMUSG00000007411	Mark3	MAP/microtubule affinity regulating kinase 3
chr1.39455009.39455830	chr1	39455009	39455830	822	*	33.2114	-1.50041	0.222134	-6.57593	4.83513e-11	6.89307e-09	Intron (ENSMUST00000054462.10/54610, intron 1 of 19)	1	39372296	39478661	106366	2	54610	ENSMUST00000192531.5	22831	ENSMUSG00000003134	Tbc1d8	TBC1 domain family, member 8
chr17.49776953.49777730	chr17	49776953	49777730	778	*	38.4073	-1.39096	0.20753	-6.56934	5.05402e-11	7.19117e-09	Intron (ENSMUST00000162854.1/319991, intron 13 of 22)	17	49753911	49759033	5123	1	319991	ENSMUST00000162419.1	23042	ENSMUSG00000023999	Kif6	kinesin family member 6
chr7.70469903.70470581	chr7	70469903	70470581	679	*	25.7703	-1.64123	0.23933	-6.56261	5.28753e-11	7.5089e-09	Intron (ENSMUST00000207952.1/ENSMUST00000207952.1, intron 3 of 3)	7	70388305	70388842	538	1	434198	ENSMUST00000080024.5	81598	ENSMUSG00000100005	B130024G19Rik	RIKEN cDNA B130024G19 gene
chr13.103096607.103097532	chr13	103096607	103097532	926	*	66.3618	-1.05561	0.159826	-6.55968	5.39247e-11	7.6264e-09	Promoter (<=1kb)	13	102734786	103096845	362060	2	328329	ENSMUST00000194446.5	0	ENSMUSG00000034751	Mast4	microtubule associated serine/threonine kinase family member 4
chr6.128124157.128124949	chr6	128124157	128124949	793	*	123.562	-0.788188	0.120019	-6.55289	5.64343e-11	7.95291e-09	Promoter (<=1kb)	6	127967166	128124316	157151	2	109246	ENSMUST00000127105.7	0	ENSMUSG00000030352	Tspan9	tetraspanin 9
chr11.103111851.103112150	chr11	103111851	103112150	300	*	50.336	-1.22986	0.185907	-6.53785	6.24081e-11	8.69482e-09	3' UTR	11	103116231	103119725	3495	1	192231	ENSMUST00000053063.6	-4081	ENSMUSG00000048878	Hexim1	hexamethylene bis-acetamide inducible 1
chr7.10494894.10495718	chr7	10494894	10495718	825	*	68.0962	-1.0504	0.159704	-6.53486	6.36703e-11	8.8539e-09	Promoter (<=1kb)	7	10487229	10495394	8166	2	22775	ENSMUST00000032551.7	0	ENSMUSG00000030393	Zik1	zinc finger protein interacting with K protein 1
chr3.79261781.79262512	chr3	79261781	79262512	732	*	33.197	-1.46674	0.218835	-6.52853	6.64194e-11	9.21877e-09	Intron (ENSMUST00000195708.1/76089, intron 1 of 29)	3	79062531	79286517	223987	2	76089	ENSMUST00000195708.1	24005	ENSMUSG00000062232	Rapgef2	Rap guanine nucleotide exchange factor (GEF) 2
chr5.21245316.21245706	chr5	21245316	21245706	391	*	52.174	-1.1897	0.180379	-6.5239	6.85023e-11	9.43664e-09	Intron (ENSMUST00000197522.4/212167, intron 13 of 18)	5	21251159	21258283	7125	1	212167	ENSMUST00000196035.1	-5453	ENSMUSG00000039934	Gsap	gamma-secretase activating protein
chr3.106788038.106789115	chr3	106788038	106789115	1078	*	47.4198	-1.24463	0.188624	-6.51364	7.33508e-11	1.00108e-08	Promoter (1-2kb)	3	106759921	106790149	30229	2	12508	ENSMUST00000038845.9	1034	ENSMUSG00000040747	Cd53	CD53 antigen
chr3.96358687.96360158	chr3	96358687	96360158	1472	*	64.624	-1.06944	0.1636	-6.49053	8.55353e-11	1.14195e-08	Promoter (1-2kb)	3	96348627	96357094	8468	2	102632400	ENSMUST00000181531.1	-1593	NA	Gm26689	predicted gene, 26689
chr3.96373986.96375321	chr3	96373986	96375321	1336	*	64.2421	-1.07929	0.165125	-6.48855	8.6668e-11	1.15289e-08	Exon (ENSMUST00000178073.1/ENSMUST00000178073.1, exon 1 of 1)	3	96348627	96357094	8468	2	102632400	ENSMUST00000181531.1	-16892	NA	Gm26689	predicted gene, 26689
chr11.53903050.53904461	chr11	53903050	53904461	1412	*	178.704	-0.666717	0.102736	-6.4824	9.02727e-11	1.19867e-08	Exon (ENSMUST00000118858.1/ENSMUST00000118858.1, exon 2 of 2)	11	53864542	53891660	27119	2	20520	ENSMUST00000019044.7	-11390	ENSMUSG00000018900	Slc22a5	solute carrier family 22 (organic cation transporter), member 5
chr5.141692892.141693943	chr5	141692892	141693943	1052	*	28.5615	-1.54668	0.231074	-6.46836	9.90694e-11	1.30138e-08	Intron (ENSMUST00000085774.10/330222, intron 4 of 44)	5	141856787	142213194	356408	1	330222	ENSMUST00000074546.6	-162844	ENSMUSG00000039683	Sdk1	sidekick cell adhesion molecule 1
chr14.31909410.31909939	chr14	31909410	31909939	530	*	28.7074	-1.53638	0.229819	-6.46359	1.02245e-10	1.33832e-08	Intron (ENSMUST00000143315.2/ENSMUST00000143315.2, intron 1 of 1)	14	31698768	31830651	131884	2	105522	ENSMUST00000014640.8	-78759	ENSMUSG00000014496	Ankrd28	ankyrin repeat domain 28
chr12.44373853.44374355	chr12	44373853	44374355	503	*	38.8075	-1.33804	0.203388	-6.45828	1.05897e-10	1.3812e-08	Exon (ENSMUST00000217821.1/ENSMUST00000217821.1, exon 1 of 1)	12	44382642	44539473	156832	1	319504	ENSMUST00000218540.1	-8287	ENSMUSG00000020598	Nrcam	neuronal cell adhesion molecule
chr8.124283693.124284978	chr8	124283693	124284978	1286	*	83.2053	-0.973147	0.150154	-6.4512	1.10965e-10	1.43207e-08	Intron (ENSMUST00000127664.1/108148, intron 1 of 15)	8	124295103	124323729	28627	1	108148	ENSMUST00000142547.1	-10125	ENSMUSG00000089704	Galnt2	polypeptide N-acetylgalactosaminyltransferase 2
chr1.34143104.34143760	chr1	34143104	34143760	657	*	60.3347	-1.11517	0.171961	-6.43266	1.25386e-10	1.59579e-08	Intron (ENSMUST00000183034.4/13518, intron 9 of 102)	1	34160330	34183904	23575	1	13518	ENSMUST00000183302.5	-16570	ENSMUSG00000026131	Dst	dystonin
chr8.87938358.87939394	chr8	87938358	87939394	1037	*	75.5995	-0.978603	0.151427	-6.42949	1.28029e-10	1.62381e-08	Intron (ENSMUST00000109655.8/94187, intron 1 of 7)	8	87783316	87944052	160737	2	94187	ENSMUST00000173725.7	4658	ENSMUSG00000045333	Zfp423	zinc finger protein 423
chr12.52854221.52854999	chr12	52854221	52854999	779	*	75.2191	-1.03	0.159606	-6.41905	1.37127e-10	1.72433e-08	Intron (ENSMUST00000095737.4/238161, intron 2 of 13)	12	52795836	53148763	352928	1	238161	ENSMUST00000219786.1	58385	ENSMUSG00000061603	Akap6	A kinase (PRKA) anchor protein 6
chr8.8255863.8256723	chr8	8255863	8256723	861	*	80.7091	-0.968167	0.15019	-6.41604	1.39863e-10	1.74976e-08	Intron (ENSMUST00000208946.1/ENSMUST00000208946.1, intron 2 of 5)	8	8620597	8639363	18767	2	13642	ENSMUST00000152698.1	382640	ENSMUSG00000001300	Efnb2	ephrin B2
chr14.60728950.60729249	chr14	60728950	60729249	300	*	24.4782	-1.66819	0.248204	-6.41297	1.42716e-10	1.78242e-08	Intron (ENSMUST00000160973.7/219140, intron 4 of 12)	14	60732906	60764549	31644	1	219140	ENSMUST00000162945.1	-3657	ENSMUSG00000021990	Spata13	spermatogenesis associated 13
chr7.132136116.132136956	chr7	132136116	132136956	841	*	54.857	-1.12176	0.17336	-6.41101	1.44554e-10	1.79018e-08	Intron (ENSMUST00000124096.7/14183, intron 2 of 6)	7	132106419	132145611	39193	2	55987	ENSMUST00000136188.2	8655	ENSMUSG00000030862	Cpxm2	carboxypeptidase X 2 (M14 family)
chr3.62603479.62604322	chr3	62603479	62604322	844	*	42.5506	-1.27205	0.195518	-6.40838	1.47072e-10	1.81526e-08	Promoter (<=1kb)	3	62594808	62602774	7967	2	229357	ENSMUST00000149007.1	-705	ENSMUSG00000043441	Gpr149	G protein-coupled receptor 149
chr11.79080730.79082082	chr11	79080730	79082082	1353	*	108.987	-0.824975	0.12876	-6.3904	1.65452e-10	2.0285e-08	Intron (ENSMUST00000018478.10/16706, intron 1 of 18)	11	79030625	79074486	43862	2	16706	ENSMUST00000208969.1	-6244	ENSMUSG00000018334	Ksr1	kinase suppressor of ras 1
chr18.45433572.45434406	chr18	45433572	45434406	835	*	32.9405	-1.4333	0.218775	-6.38978	1.66121e-10	2.03331e-08	Intron (ENSMUST00000183850.7/140492, intron 2 of 10)	18	45559469	45671249	111781	1	140492	ENSMUST00000184101.7	-125063	ENSMUSG00000054477	Kcnn2	potassium intermediate/small conductance calcium-activated channel, subfamily N, member 2
chr8.15303506.15303961	chr8	15303506	15303961	456	*	17.5302	-1.95881	0.276427	-6.38828	1.67764e-10	2.05001e-08	Intron (ENSMUST00000211278.1/ENSMUST00000211278.1, intron 1 of 2)	8	15119007	15131160	12154	1	17930	ENSMUST00000140033.1	184499	ENSMUSG00000031461	Myom2	myomesin 2
chr12.76447636.76448467	chr12	76447636	76448467	832	*	25.1867	-1.6128	0.241971	-6.38717	1.68982e-10	2.05868e-08	Exon (ENSMUST00000219367.1/100041694, exon 2 of 2)	12	76444560	76451336	6777	1	100041694	ENSMUST00000101281.2	3076	ENSMUSG00000073000	Gm10451	predicted gene 10451
chr5.43661890.43663048	chr5	43661890	43663048	1159	*	68.0845	-1.02796	0.15996	-6.38713	1.69033e-10	2.05868e-08	Promoter (<=1kb)	5	43662346	43740972	78627	1	231214	ENSMUST00000048150.14	0	ENSMUSG00000039765	Cc2d2a	coiled-coil and C2 domain containing 2A
chr14.101729124.101730594	chr14	101729124	101730594	1471	*	72.926	-0.982468	0.154085	-6.34284	2.25572e-10	2.68025e-08	Promoter (<=1kb)	14	101729957	101934710	204754	1	380928	ENSMUST00000100337.9	0	ENSMUSG00000033060	Lmo7	LIM domain only 7
chr7.3149884.3151066	chr7	3149884	3151066	1183	*	114.221	-0.79168	0.124627	-6.33752	2.33494e-10	2.76146e-08	Exon (ENSMUST00000238625.1/ENSMUST00000238625.1, exon 1 of 1)	7	3154658	3164501	9844	2	245128	ENSMUST00000205185.1	13435	ENSMUSG00000054753	AU018091	expressed sequence AU018091
chr1.189875232.189875944	chr1	189875232	189875944	713	*	74.2405	-0.99279	0.155881	-6.33532	2.36853e-10	2.7922e-08	3' UTR	1	189880642	189882372	1731	2	226830	ENSMUST00000132289.1	6428	ENSMUSG00000026603	Smyd2	SET and MYND domain containing 2
chr2.20562664.20563597	chr2	20562664	20563597	934	*	67.0482	-1.02989	0.161848	-6.32369	2.55397e-10	2.98689e-08	Intron (ENSMUST00000114610.7/208618, intron 4 of 7)	2	20559935	20709635	149701	1	208618	ENSMUST00000136870.1	2729	ENSMUSG00000036617	Etl4	enhancer trap locus 4
chr4.108405665.108406853	chr4	108405665	108406853	1189	*	123.942	-0.766788	0.121166	-6.31559	2.69136e-10	3.10316e-08	Promoter (<=1kb)	4	108400849	108406724	5876	2	67305	ENSMUST00000184609.1	0	ENSMUSG00000028597	Gpx7	glutathione peroxidase 7
chr2.118159039.118160030	chr2	118159039	118160030	992	*	54.7786	-1.11033	0.174334	-6.31134	2.76625e-10	3.16686e-08	Intron (ENSMUST00000231133.1/71313, intron 10 of 11)	2	118122940	118123764	825	1	21825	ENSMUST00000142588.1	36099	ENSMUSG00000040152	Thbs1	thrombospondin 1
chr8.91801333.91802198	chr8	91801333	91802198	866	*	80.7644	-0.947351	0.149436	-6.31124	2.76813e-10	3.16686e-08	Promoter (<=1kb)	8	91798525	91801915	3391	2	16373	ENSMUST00000093312.5	0	ENSMUSG00000031734	Irx3	Iroquois related homeobox 3
chr4.134659417.134660496	chr4	134659417	134660496	1080	*	102.178	-0.860985	0.13602	-6.311	2.77245e-10	3.16688e-08	Intron (ENSMUST00000038628.3/230815, intron 2 of 12)	4	134567889	134703767	135879	2	230815	ENSMUST00000176606.1	43271	ENSMUSG00000037306	Man1c1	mannosidase, alpha, class 1C, member 1
chr6.54278448.54279278	chr6	54278448	54279278	831	*	104.08	-0.835698	0.132148	-6.30571	2.8688e-10	3.26174e-08	Exon (ENSMUST00000138259.7/ENSMUST00000138259.7, exon 1 of 6)	6	54272908	54300244	27337	1	69993	ENSMUST00000204921.2	5540	ENSMUSG00000004633	Chn2	chimerin 2
chr1.10719615.10720457	chr1	10719615	10720457	843	*	65.6334	-1.01732	0.160422	-6.30139	2.94991e-10	3.33335e-08	Promoter (<=1kb)	1	10324720	10719945	395226	2	329093	ENSMUST00000153695.7	0	ENSMUSG00000042501	Cpa6	carboxypeptidase A6
chr7.144283759.144284776	chr7	144283759	144284776	1018	*	31.302	-1.46579	0.226423	-6.30115	2.95453e-10	3.33346e-08	Promoter (<=1kb)	7	144284439	144424482	140044	1	210274	ENSMUST00000146006.2	0	ENSMUSG00000037541	Shank2	SH3 and multiple ankyrin repeat domains 2
chr17.78507172.78507827	chr17	78507172	78507827	656	*	31.7046	-1.43265	0.221703	-6.29771	3.02074e-10	3.40293e-08	Promoter (<=1kb)	17	78508064	78627398	119335	1	74199	ENSMUST00000024880.10	-237	ENSMUSG00000024076	Vit	vitrin
chr1.162916147.162916731	chr1	162916147	162916731	585	*	23.7239	-1.61982	0.246063	-6.28644	3.24825e-10	3.61495e-08	3' UTR	1	162888078	162898726	10649	2	55990	ENSMUST00000156860.1	-17421	ENSMUSG00000040170	Fmo2	flavin containing monooxygenase 2
chr1.131096718.131097502	chr1	131096718	131097502	785	*	77.3904	-0.960634	0.152074	-6.28592	3.25924e-10	3.62169e-08	Promoter (<=1kb)	1	131053700	131097826	44127	2	17164	ENSMUST00000016672.10	324	ENSMUSG00000016528	Mapkapk2	MAP kinase-activated protein kinase 2
chr9.8543690.8544912	chr9	8543690	8544912	1223	*	99.7068	-0.864938	0.137258	-6.28283	3.32464e-10	3.6888e-08	Promoter (<=1kb)	9	8544142	8680741	136600	1	22068	ENSMUST00000050433.7	0	ENSMUSG00000031997	Trpc6	transient receptor potential cation channel, subfamily C, member 6
chr10.78716279.78716799	chr10	78716279	78716799	521	*	47.5431	-1.18008	0.185902	-6.2741	3.51657e-10	3.87254e-08	Promoter (<=1kb)	10	78711997	78717406	5410	2	12365	ENSMUST00000219237.1	607	ENSMUSG00000005355	Casp14	caspase 14
chr1.73663261.73664109	chr1	73663261	73664109	849	*	56.7741	-1.08089	0.170904	-6.27202	3.56392e-10	3.91882e-08	Intron (ENSMUST00000191114.6/109198, intron 2 of 3)	1	73618088	73743947	125860	2	109198	ENSMUST00000191114.6	79838	ENSMUSG00000100301	6030407O03Rik	RIKEN cDNA 6030407O03 gene
chr17.34540370.34541053	chr17	34540370	34541053	684	*	29.5956	-1.46291	0.226838	-6.26546	3.71722e-10	4.05706e-08	Exon (ENSMUST00000023469.7/ENSMUST00000023469.7, exon 4 of 9)	17	34507935	34517352	9418	2	624681	ENSMUST00000075483.4	-23018	ENSMUSG00000092618	Btnl6	butyrophilin-like 6
chr15.23036273.23036531	chr15	23036273	23036531	259	*	31.6433	-1.41961	0.220937	-6.26397	3.75288e-10	4.08353e-08	Promoter (<=1kb)	15	23036455	23175141	138687	1	320865	ENSMUST00000170626.1	0	ENSMUSG00000040420	Cdh18	cadherin 18
chr17.94864497.94865364	chr17	94864497	94865364	868	*	111.253	-0.819125	0.130878	-6.24256	4.30474e-10	4.62285e-08	Promoter (<=1kb)	17	94864918	94875056	10139	1	100044193	ENSMUST00000234071.1	0	ENSMUSG00000095193	Gm20939	predicted gene, 20939
chr17.84639811.84641006	chr17	84639811	84641006	1196	*	63.0388	-1.01644	0.161789	-6.24049	4.36209e-10	4.6708e-08	Intron (ENSMUST00000025101.9/213575, intron 5 of 12)	17	84649275	84650316	1042	1	213575	ENSMUST00000234861.1	-8269	ENSMUSG00000024253	Dync2li1	dynein cytoplasmic 2 light intermediate chain 1
chr7.16174973.16175816	chr7	16174973	16175816	844	*	66.0884	-1.00626	0.160282	-6.23953	4.38891e-10	4.69269e-08	Promoter (<=1kb)	7	16175090	16178793	3704	1	17537	ENSMUST00000176342.7	0	ENSMUSG00000041420	Meis3	Meis homeobox 3
chr14.123201713.123202960	chr14	123201713	123202960	1248	*	57.6468	-1.08241	0.172135	-6.23763	4.44245e-10	4.74305e-08	Intron (ENSMUST00000228377.1/ENSMUST00000228377.1, intron 1 of 3)	14	123169294	123253899	84606	1	380934	ENSMUST00000226524.1	32419	ENSMUSG00000115016	AA536875	expressed sequence AA536875
chr3.32014825.32015612	chr3	32014825	32015612	788	*	47.0611	-1.18423	0.187736	-6.23354	4.56012e-10	4.85458e-08	Intron (ENSMUST00000119310.7/72413, intron 1 of 4)	3	31902703	32200180	297478	1	72413	ENSMUST00000119970.7	112122	ENSMUSG00000037610	Kcnmb2	potassium large conductance calcium-activated channel, subfamily M, beta member 2
chr18.88900078.88900922	chr18	88900078	88900922	845	*	30.0293	-1.45001	0.226211	-6.23275	4.5831e-10	4.87199e-08	Intron (ENSMUST00000147313.1/54607, intron 1 of 2)	18	88868495	88894352	25858	2	54607	ENSMUST00000125362.7	-5726	ENSMUSG00000056153	Socs6	suppressor of cytokine signaling 6
chr10.69706214.69706820	chr10	69706214	69706820	607	*	16.7248	-1.91147	0.27699	-6.22986	4.66857e-10	4.93433e-08	Promoter (<=1kb)	10	69706370	70015631	309262	1	11735	ENSMUST00000182992.7	0	ENSMUSG00000069601	Ank3	ankyrin 3, epithelial
chr14.9669753.9671077	chr14	9669753	9671077	1325	*	27.9271	-1.49406	0.232339	-6.22614	4.78071e-10	5.03837e-08	Intron (ENSMUST00000161302.7/14198, intron 5 of 6)	14	9884195	9886768	2574	1	100042415	ENSMUST00000224435.1	-213118	ENSMUSG00000089686	Mnd1-ps	Mnd1 retrotransposed pseudogene
chr9.16201918.16202969	chr9	16201918	16202969	1052	*	53.7466	-1.15916	0.18474	-6.21263	5.21058e-10	5.3986e-08	Intron (ENSMUST00000217308.2/270120, intron 3 of 25)	9	15910205	16378231	468027	2	270120	ENSMUST00000082170.5	175262	ENSMUSG00000074505	Fat3	FAT atypical cadherin 3
chr14.66826175.66827305	chr14	66826175	66827305	1131	*	65.696	-1.04598	0.167365	-6.20953	5.31419e-10	5.49821e-08	Intron (ENSMUST00000022629.8/12934, intron 7 of 13)	14	66802864	66868688	65825	2	12934	ENSMUST00000022629.8	41383	ENSMUSG00000022048	Dpysl2	dihydropyrimidinase-like 2
chr18.73947781.73948779	chr18	73947781	73948779	999	*	72.446	-0.967831	0.155589	-6.18773	6.1035e-10	6.19291e-08	Intron (ENSMUST00000162863.7/225724, intron 2 of 4)	18	74017907	74020088	2182	1	77855	ENSMUST00000159260.1	-69128	ENSMUSG00000090263	D730045A05Rik	RIKEN cDNA D730045A05 gene
chr1.10570783.10571559	chr1	10570783	10571559	777	*	70.4306	-0.959215	0.154279	-6.18381	6.25723e-10	6.31909e-08	Intron (ENSMUST00000153695.7/329093, intron 2 of 9)	1	10472475	10477823	5349	2	329093	ENSMUST00000147575.1	-92960	ENSMUSG00000042501	Cpa6	carboxypeptidase A6
chr4.133296658.133297640	chr4	133296658	133297640	983	*	125.024	-0.744844	0.120222	-6.18369	6.26222e-10	6.31909e-08	Exon (ENSMUST00000043305.13/230796, exon 13 of 16)	4	133266045	133277792	11748	2	52174	ENSMUST00000105907.8	-18866	ENSMUSG00000028857	Tmem222	transmembrane protein 222
chr7.102479092.102479977	chr7	102479092	102479977	886	*	53.3684	-1.11482	0.178811	-6.17828	6.48042e-10	6.50358e-08	Promoter (1-2kb)	7	102476773	102477902	1130	2	257947	ENSMUST00000061482.5	-1190	ENSMUSG00000044814	Olfr543	olfactory receptor 543
chr7.27326169.27326490	chr7	27326169	27326490	322	*	21.9799	-1.64636	0.253237	-6.17738	6.5175e-10	6.52299e-08	Exon (ENSMUST00000038618.12/108075, exon 14 of 33)	7	27311715	27333604	21890	2	108075	ENSMUST00000118961.2	7114	ENSMUSG00000040488	Ltbp4	latent transforming growth factor beta binding protein 4
chr1.83407843.83408583	chr1	83407843	83408583	741	*	37.8262	-1.2964	0.206587	-6.16733	6.94546e-10	6.90435e-08	Promoter (<=1kb)	1	83254139	83408200	154062	2	77629	ENSMUST00000160953.7	0	ENSMUSG00000026163	Sphkap	SPHK1 interactor, AKAP domain containing
chr11.55302266.55302932	chr11	55302266	55302932	667	*	33.2218	-1.35423	0.214922	-6.16262	7.1549e-10	7.08384e-08	Intron (ENSMUST00000068853.12/245827, intron 3 of 23)	11	55250610	55312257	61648	2	245827	ENSMUST00000108864.1	9325	ENSMUSG00000055333	Fat2	FAT atypical cadherin 2
chr14.34891779.34892549	chr14	34891779	34892549	771	*	71.1264	-0.968342	0.156339	-6.16048	7.25261e-10	7.15169e-08	Intron (ENSMUST00000043349.6/14803, intron 2 of 15)	14	34894609	34894706	98	1	723847	ENSMUST00000083547.1	-2060	ENSMUSG00000065481	Mir346	microRNA 346
chr7.42642224.42642972	chr7	42642224	42642972	749	*	34.0032	-1.34374	0.213649	-6.15813	7.36104e-10	7.23921e-08	Promoter (<=1kb)	7	42609526	42642588	33063	2	208111	ENSMUST00000107994.2	0	ENSMUSG00000074158	Zfp976	zinc finger protein 976
chr14.10452969.10453786	chr14	10452969	10453786	818	*	32.3455	-1.37354	0.218023	-6.15525	7.49594e-10	7.35222e-08	Promoter (<=1kb)	14	9550092	10453458	903367	2	14198	ENSMUST00000161302.7	0	ENSMUSG00000060579	Fhit	fragile histidine triad gene
chr2.96361914.96362643	chr2	96361914	96362643	730	*	28.9713	-1.44054	0.227471	-6.15367	7.57115e-10	7.40623e-08	Intron (ENSMUST00000135431.7/241568, intron 1 of 6)	2	96318216	97630983	1312768	1	241568	ENSMUST00000162807.8	43698	ENSMUSG00000050587	Lrrc4c	leucine rich repeat containing 4C
chr9.103180444.103181449	chr9	103180444	103181449	1006	*	74.5515	-0.938747	0.151966	-6.14817	7.83831e-10	7.60688e-08	3' UTR	9	103190401	103192312	1912	2	20818	ENSMUST00000190760.1	10863	ENSMUSG00000032553	Srprb	signal recognition particle receptor, B subunit
chr8.18950479.18951316	chr8	18950479	18951316	838	*	82.3692	-0.887279	0.143803	-6.1455	7.97104e-10	7.69494e-08	Promoter (<=1kb)	8	18932729	18950871	18143	2	319581	ENSMUST00000144987.7	0	ENSMUSG00000039814	Xkr5	X-linked Kx blood group related 5
chr3.69221797.69222434	chr3	69221797	69222434	638	*	35.5194	-1.32594	0.211624	-6.14546	7.97329e-10	7.69494e-08	Promoter (<=1kb)	3	69222419	69223618	1200	1	71619	ENSMUST00000183126.1	0	ENSMUSG00000098207	Arl14	ADP-ribosylation factor-like 14
chr11.101627319.101628648	chr11	101627319	101628648	1330	*	278.987	-0.560518	0.091164	-6.1453	7.98135e-10	7.69494e-08	Promoter (<=1kb)	11	101627942	101636100	8159	1	66599	ENSMUST00000010506.9	0	ENSMUSG00000010362	Rdm1	RAD52 motif 1
chr17.34887733.34888344	chr17	34887733	34888344	612	*	40.9003	-1.22776	0.197057	-6.13949	8.27853e-10	7.96059e-08	Intron (ENSMUST00000173093.1/193736, intron 1 of 2)	17	34862605	34882100	19496	2	12263	ENSMUST00000025230.14	-5633	ENSMUSG00000024371	C2	complement component 2 (within H-2S)
chr16.91764545.91764993	chr16	91764545	91764993	449	*	42.4736	-1.21833	0.195817	-6.13683	8.41847e-10	8.07405e-08	Intron (ENSMUST00000114001.7/16443, intron 1 of 28)	16	91756099	91803070	46972	1	16443	ENSMUST00000231974.1	8446	ENSMUSG00000022957	Itsn1	intersectin 1 (SH3 domain protein 1A)
chr9.65200651.65201882	chr9	65200651	65201882	1232	*	348.953	-0.501712	0.0818161	-6.13011	8.78169e-10	8.37871e-08	Exon (ENSMUST00000093721.1/ENSMUST00000093721.1, exon 1 of 1)	9	65195353	65238430	43078	1	214424	ENSMUST00000216702.1	5298	ENSMUSG00000032392	Parp16	poly (ADP-ribose) polymerase family, member 16
chr1.160351806.160352577	chr1	160351806	160352577	772	*	34.9128	-1.32803	0.212465	-6.12778	8.91135e-10	8.47469e-08	Promoter (<=1kb)	1	160219174	160351571	132398	2	29809	ENSMUST00000028052.11	-235	ENSMUSG00000026721	Rabgap1l	RAB GTPase activating protein 1-like
chr13.109066219.109067120	chr13	109066219	109067120	902	*	62.9606	-1.00434	0.162919	-6.125	9.0686e-10	8.6078e-08	Intron (ENSMUST00000122041.7/238871, intron 3 of 16)	13	109116359	109773441	657083	1	238871	ENSMUST00000138938.7	-49239	ENSMUSG00000021699	Pde4d	phosphodiesterase 4D, cAMP specific
chr9.63720665.63721142	chr9	63720665	63721142	478	*	42.6367	-1.20011	0.193382	-6.12362	9.14737e-10	8.67138e-08	Intron (ENSMUST00000034973.9/17127, intron 1 of 8)	9	63654799	63711969	57171	2	17127	ENSMUST00000154323.7	-8696	ENSMUSG00000032402	Smad3	SMAD family member 3
chr2.54435876.54437363	chr2	54435876	54437363	1488	*	46.7713	-1.1693	0.188867	-6.11915	9.40781e-10	8.88392e-08	Promoter (<=1kb)	2	54436317	55118309	681993	1	271786	ENSMUST00000112636.7	0	ENSMUSG00000060988	Galnt13	polypeptide N-acetylgalactosaminyltransferase 13
chr1.188773617.188774212	chr1	188773617	188774212	596	*	23.2312	-1.58982	0.248795	-6.11241	9.81399e-10	9.23193e-08	Intron (ENSMUST00000060479.13/22283, intron 46 of 70)	1	188953744	188964965	11222	1	22283	ENSMUST00000127077.1	-179532	ENSMUSG00000026609	Ush2a	usherin
chr13.76810455.76811018	chr13	76810455	76811018	564	*	24.964	-1.55189	0.244892	-6.09887	1.0682e-09	9.94666e-08	Intron (ENSMUST00000125209.7/78771, intron 10 of 20)	13	76825207	76828076	2870	1	78771	ENSMUST00000155275.1	-14189	ENSMUSG00000021596	Mctp1	multiple C2 domains, transmembrane 1
chr14.7773949.7774405	chr14	7773949	7774405	457	*	19.4592	-1.71404	0.263806	-6.09343	1.10517e-09	1.0252e-07	Exon (ENSMUST00000145085.2/ENSMUST00000145085.2, exon 3 of 3)	14	7817957	7951588	133632	1	286940	ENSMUST00000052678.8	-43552	ENSMUSG00000025278	Flnb	filamin, beta
chr17.94834196.94835164	chr17	94834196	94835164	969	*	80.565	-0.905822	0.148357	-6.08032	1.19942e-09	1.09878e-07	Promoter (<=1kb)	17	94759944	94834798	74855	2	100038746	ENSMUST00000234189.1	0	ENSMUSG00000066057	Gm1976	predicted gene 1976
chr12.108352484.108353335	chr12	108352484	108353335	852	*	27.3938	-1.48104	0.236657	-6.06594	1.31186e-09	1.1903e-07	Promoter (<=1kb)	12	108352224	108353152	929	1	13116	ENSMUST00000222240.1	260	ENSMUSG00000021259	Cyp46a1	cytochrome P450, family 46, subfamily a, polypeptide 1
chr1.159843654.159844384	chr1	159843654	159844384	731	*	101.879	-0.809561	0.133092	-6.06589	1.31227e-09	1.1903e-07	Intron (ENSMUST00000192069.5/21960, intron 2 of 22)	1	159850397	159863649	13253	1	21960	ENSMUST00000192457.1	-6013	ENSMUSG00000015829	Tnr	tenascin R
chr16.88042216.88043121	chr16	88042216	88043121	906	*	41.822	-1.21308	0.197706	-6.05312	1.42063e-09	1.26748e-07	Intron (ENSMUST00000228188.1/14805, intron 3 of 16)	16	87912421	88056176	143756	2	14805	ENSMUST00000114137.1	13055	ENSMUSG00000022935	Grik1	glutamate receptor, ionotropic, kainate 1
chr9.123757717.123758465	chr9	123757717	123758465	749	*	26.556	-1.49111	0.238212	-6.05285	1.42303e-09	1.26748e-07	Intron (ENSMUST00000163559.7/12769, intron 1 of 2)	9	123767211	123784330	17120	1	12769	ENSMUST00000166236.8	-8746	ENSMUSG00000029530	Ccr9	chemokine (C-C motif) receptor 9
chr11.87422829.87424341	chr11	87422829	87424341	1513	*	333.868	-0.496397	0.0819809	-6.05284	1.42318e-09	1.26748e-07	Exon (ENSMUST00000093684.1/ENSMUST00000093684.1, exon 1 of 1)	11	87427591	87484766	57176	1	83560	ENSMUST00000156483.1	-3250	ENSMUSG00000010342	Tex14	testis expressed gene 14
chr9.65587505.65588463	chr9	65587505	65588463	959	*	35.5368	-1.31116	0.21258	-6.05283	1.4232e-09	1.26748e-07	Promoter (<=1kb)	9	65587226	65588280	1055	1	208084	ENSMUST00000141046.1	279	ENSMUSG00000041064	Pif1	PIF1 5'-to-3' DNA helicase
chr13.34963341.34964286	chr13	34963341	34964286	946	*	32.6743	-1.34271	0.217082	-6.05245	1.4266e-09	1.26897e-07	Promoter (<=1kb)	13	34946614	34963810	17197	2	69123	ENSMUST00000021853.11	0	ENSMUSG00000021416	Eci3	enoyl-Coenzyme A delta isomerase 3
chr15.40824147.40825091	chr15	40824147	40825091	945	*	25.4962	-1.49544	0.238465	-6.0519	1.43148e-09	1.27177e-07	Intron (ENSMUST00000229777.1/22762, intron 3 of 3)	15	40664990	41104586	439597	1	22762	ENSMUST00000230319.1	159157	ENSMUSG00000022306	Zfpm2	zinc finger protein, multitype 2
chr3.136265103.136265848	chr3	136265103	136265848	746	*	21.4175	-1.6015	0.252522	-6.03468	1.59273e-09	1.39815e-07	Intron (ENSMUST00000196159.4/242248, intron 1 of 15)	3	136210162	136247755	37594	2	242248	ENSMUST00000198034.1	-17348	ENSMUSG00000037922	Bank1	B cell scaffold protein with ankyrin repeats 1
chr4.106847536.106848643	chr4	106847536	106848643	1108	*	72.5811	-0.96067	0.158596	-6.02635	1.67702e-09	1.46688e-07	Exon (ENSMUST00000151369.1/ENSMUST00000151369.1, exon 1 of 2)	4	106747235	106804998	57764	2	329910	ENSMUST00000065253.12	-42538	ENSMUSG00000034853	Acot11	acyl-CoA thioesterase 11
chr5.109751601.109752284	chr5	109751601	109752284	684	*	74.7818	-0.910522	0.15044	-6.02459	1.69538e-09	1.47946e-07	5' UTR	5	109833501	109834145	645	2	667213	ENSMUST00000197379.1	81861	ENSMUSG00000105044	Gm10416	zinc finger protein pseudogene
chr6.67480540.67481710	chr6	67480540	67481710	1171	*	129.716	-0.757708	0.12553	-6.02459	1.69542e-09	1.47946e-07	Intron (ENSMUST00000118364.1/209590, intron 3 of 10)	6	67422932	67491855	68924	2	209590	ENSMUST00000118364.1	10145	ENSMUSG00000049093	Il23r	interleukin 23 receptor
chr10.33904668.33905803	chr10	33904668	33905803	1136	*	30.8215	-1.36961	0.221943	-6.02387	1.70297e-09	1.4827e-07	Promoter (<=1kb)	10	33905111	33916021	10911	1	212892	ENSMUST00000169670.7	0	ENSMUSG00000039552	Rsph4a	radial spoke head 4 homolog A (Chlamydomonas)
chr19.20513013.20513732	chr19	20513013	20513732	720	*	24.4872	-1.51535	0.242238	-6.02383	1.70338e-09	1.4827e-07	Intron (ENSMUST00000224807.1/320092, intron 2 of 3)	19	20492760	20541377	48618	1	320092	ENSMUST00000225249.1	20253	ENSMUSG00000053279	E030003E18Rik	RIKEN cDNA E030003E18 gene
chr1.72236383.72238693	chr1	72236383	72238693	2311	*	214.045	-0.579496	0.0961357	-6.02347	1.70719e-09	1.4827e-07	Exon (ENSMUST00000101806.2/ENSMUST00000101806.2, exon 1 of 1)	1	72159442	72212307	52866	2	381269	ENSMUST00000048860.8	-24076	ENSMUSG00000039395	Mreg	melanoregulin
chr14.66261918.66262197	chr14	66261918	66262197	280	*	32.2086	-1.34723	0.218909	-6.02028	1.74118e-09	1.50865e-07	Intron (ENSMUST00000022622.13/19229, intron 1 of 30)	14	66153844	66280982	127139	2	19229	ENSMUST00000111121.1	18785	ENSMUSG00000059456	Ptk2b	PTK2 protein tyrosine kinase 2 beta
chr8.3630509.3631538	chr8	3630509	3631538	1030	*	29.9304	-1.39589	0.226481	-6.00824	1.87545e-09	1.6166e-07	Promoter (<=1kb)	8	3630955	3643644	12690	1	20911	ENSMUST00000160708.7	0	ENSMUSG00000004626	Stxbp2	syntaxin binding protein 2
chr10.41675288.41675885	chr10	41675288	41675885	598	*	60.1824	-1.01562	0.167954	-6.00532	1.90958e-09	1.64103e-07	Intron (ENSMUST00000099932.9/75973, intron 1 of 17)	10	41648876	41694487	45612	2	75973	ENSMUST00000190522.1	18602	ENSMUSG00000075225	Ccdc162	coiled-coil domain containing 162
chr4.43371369.43371765	chr4	43371369	43371765	397	*	43.2137	-1.19554	0.196549	-6.0035	1.9311e-09	1.65566e-07	Intron (ENSMUST00000107942.8/320571, intron 27 of 28)	4	43381979	43427088	45110	1	100213	ENSMUST00000035645.11	-10214	ENSMUSG00000035969	Rusc2	RUN and SH3 domain containing 2
chr7.89526924.89527550	chr7	89526924	89527550	627	*	35.4884	-1.28188	0.209725	-6.00204	1.94849e-09	1.66668e-07	Promoter (<=1kb)	7	89509103	89527187	18085	2	76453	ENSMUST00000207932.1	0	ENSMUSG00000039405	Prss23	protease, serine 23
chr4.117189900.117191480	chr4	117189900	117191480	1581	*	428.197	-0.472972	0.0791309	-5.97552	2.29352e-09	1.92818e-07	Exon (ENSMUST00000093716.2/ENSMUST00000093716.2, exon 1 of 1)	4	117159639	117182639	23001	2	73804	ENSMUST00000065896.8	-7261	ENSMUSG00000028678	Kif2c	kinesin family member 2C
chr7.3168128.3169005	chr7	3168128	3169005	878	*	27.5941	-1.40442	0.228515	-5.97174	2.34736e-09	1.96631e-07	Promoter (<=1kb)	7	3162319	3169105	6787	2	245128	ENSMUST00000203937.1	100	ENSMUSG00000054753	AU018091	expressed sequence AU018091
chr1.17726852.17728009	chr1	17726852	17728009	1158	*	35.4259	-1.27902	0.210351	-5.97159	2.34956e-09	1.96631e-07	Promoter (<=1kb)	1	17676027	17727284	51258	2	102634913	ENSMUST00000155588.7	0	ENSMUSG00000085125	Gm16070	predicted gene 16070
chr1.156838716.156839203	chr1	156838716	156839203	488	*	23.6162	-1.56291	0.251489	-5.96836	2.39651e-09	1.99651e-07	Promoter (<=1kb)	1	156838942	156845615	6674	1	72713	ENSMUST00000111720.1	0	ENSMUSG00000033544	Angptl1	angiopoietin-like 1
chr19.50652421.50653214	chr19	50652421	50653214	794	*	56.0247	-1.02343	0.170229	-5.967	2.41663e-09	2.00872e-07	Intron (ENSMUST00000209413.1/58178, intron 1 of 25)	19	50147660	50678485	530826	2	58178	ENSMUST00000211687.1	25271	ENSMUSG00000043531	Sorcs1	sortilin-related VPS10 domain containing receptor 1
chr1.75015797.75016218	chr1	75015797	75016218	422	*	21.3793	-1.59921	0.255498	-5.96268	2.48129e-09	2.05089e-07	Intron (ENSMUST00000152855.1/75570, intron 2 of 4)	1	74967139	75046639	79501	2	75570	ENSMUST00000152855.1	30421	ENSMUSG00000026162	Nhej1	non-homologous end joining factor 1
chr9.105520848.105521543	chr9	105520848	105521543	696	*	35.0794	-1.30108	0.214251	-5.9612	2.50389e-09	2.06724e-07	Promoter (<=1kb)	9	105403539	105521147	117609	2	235574	ENSMUST00000176770.7	0	ENSMUSG00000032570	Atp2c1	ATPase, Ca++-sequestering
chr14.22966621.22967413	chr14	22966621	22967413	793	*	38.5627	-1.20694	0.199509	-5.9588	2.54099e-09	2.09552e-07	Intron (ENSMUST00000075639.10/76633, intron 6 of 6)	14	23038194	23094571	56378	2	791307	ENSMUST00000090409.1	127158	ENSMUSG00000068680	Gm10248	predicted gene 10248
chr4.70311180.70312004	chr4	70311180	70312004	825	*	35.2404	-1.32051	0.217559	-5.95817	2.55085e-09	2.1013e-07	Intron (ENSMUST00000144099.7/214444, intron 14 of 36)	4	70238350	70264680	26331	2	214444	ENSMUST00000138561.7	-46500	ENSMUSG00000039298	Cdk5rap2	CDK5 regulatory subunit associated protein 2
chr7.144747737.144748422	chr7	144747737	144748422	686	*	76.7687	-0.89932	0.150386	-5.95476	2.60459e-09	2.14077e-07	Intron (ENSMUST00000208733.1/ENSMUST00000208733.1, intron 5 of 5)	7	144650503	144751974	101472	2	101772	ENSMUST00000155175.7	3552	ENSMUSG00000031075	Ano1	anoctamin 1, calcium activated chloride channel
chr15.99818315.99818957	chr15	99818315	99818957	643	*	73.3621	-0.900632	0.150634	-5.95155	2.65622e-09	2.17834e-07	Promoter (1-2kb)	15	99778470	99820143	41674	2	65970	ENSMUST00000109024.8	1186	ENSMUSG00000023022	Lima1	LIM domain and actin binding 1
chr13.23772522.23772927	chr13	23772522	23772927	406	*	22.2836	-1.56981	0.252431	-5.94943	2.6907e-09	2.20416e-07	Intron (ENSMUST00000226039.1/214158, intron 1 of 9)	13	23769913	23791528	21616	1	214158	ENSMUST00000226039.1	2609	ENSMUSG00000064140	Trim38	tripartite motif-containing 38
chr4.43092146.43092679	chr4	43092146	43092679	534	*	19.1467	-1.6835	0.266253	-5.94797	2.71496e-09	2.22156e-07	Intron (ENSMUST00000126878.1/22249, intron 1 of 1)	4	43115110	43237776	122667	1	22249	ENSMUST00000132310.8	-22431	ENSMUSG00000028456	Unc13b	unc-13 homolog B
chr10.49782596.49783705	chr10	49782596	49783705	1110	*	32.8997	-1.33757	0.220748	-5.93501	2.93832e-09	2.36487e-07	Promoter (<=1kb)	10	49099843	49783259	683417	2	14806	ENSMUST00000105484.9	0	ENSMUSG00000056073	Grik2	glutamate receptor, ionotropic, kainate 2 (beta 2)
chr9.4795494.4796406	chr9	4795494	4796406	913	*	64.1751	-0.958837	0.160644	-5.93366	2.96252e-09	2.37913e-07	Promoter (<=1kb)	9	4417896	4796142	378247	2	14802	ENSMUST00000063508.14	0	ENSMUSG00000025892	Gria4	glutamate receptor, ionotropic, AMPA4 (alpha 4)
chr11.102924565.102925694	chr11	102924565	102925694	1130	*	100.136	-0.827953	0.139426	-5.92241	3.17267e-09	2.52311e-07	Promoter (<=1kb)	11	102905529	102925124	19596	2	70218	ENSMUST00000021311.9	0	ENSMUSG00000051378	Kif18b	kinesin family member 18B
chr1.153679243.153680103	chr1	153679243	153680103	861	*	26.595	-1.41549	0.232127	-5.91601	3.29854e-09	2.60631e-07	Intron (ENSMUST00000041776.11/67792, intron 5 of 6)	1	153667489	153670839	3351	1	67792	ENSMUST00000147794.1	11754	ENSMUSG00000042671	Rgs8	regulator of G-protein signaling 8
chr9.28563057.28563578	chr9	28563057	28563578	522	*	41.7125	-1.17931	0.196857	-5.91349	3.34924e-09	2.63859e-07	Intron (ENSMUST00000115243.8/330908, intron 2 of 7)	9	28661629	28675240	13612	1	330908	ENSMUST00000126845.1	-98051	ENSMUSG00000062257	Opcml	opioid binding protein/cell adhesion molecule-like
chr9.53771341.53772204	chr9	53771341	53772204	864	*	37.1148	-1.2429	0.206845	-5.91345	3.35016e-09	2.63859e-07	Promoter (<=1kb)	9	53771538	53818154	46617	1	72022	ENSMUST00000048670.9	0	ENSMUSG00000042195	Slc35f2	solute carrier family 35, member F2
chr2.34528356.34529178	chr2	34528356	34529178	823	*	94.2504	-0.819542	0.138258	-5.91023	3.4164e-09	2.67074e-07	Intron (ENSMUST00000124443.7/227743, intron 5 of 10)	2	34444347	34497873	53527	1	227743	ENSMUST00000137021.1	84009	ENSMUSG00000038696	Mapkap1	mitogen-activated protein kinase associated protein 1
chr9.67208257.67209034	chr9	67208257	67209034	778	*	93.317	-0.825442	0.139308	-5.90729	3.47779e-09	2.70723e-07	Intron (ENSMUST00000215645.1/100502636, intron 2 of 2)	9	67236660	67236726	67	2	387185	ENSMUST00000102424.2	27692	ENSMUSG00000076379	Mir190a	microRNA 190a
chr5.71657497.71658488	chr5	71657497	71658488	992	*	32.242	-1.31309	0.218386	-5.88761	3.91818e-09	3.0118e-07	Promoter (<=1kb)	5	71569749	71658308	88560	2	14397	ENSMUST00000031121.9	0	ENSMUSG00000029211	Gabra4	gamma-aminobutyric acid (GABA) A receptor, subunit alpha 4
chr18.75859589.75860631	chr18	75859589	75860631	1043	*	59.2367	-0.979971	0.165437	-5.88426	3.99832e-09	3.06379e-07	Intron (ENSMUST00000058997.14/207259, intron 1 of 4)	18	75820215	76148561	328347	1	207259	ENSMUST00000236462.1	39374	ENSMUSG00000044646	Zbtb7c	zinc finger and BTB domain containing 7C
chr12.91334454.91335271	chr12	91334454	91335271	818	*	71.906	-0.907816	0.153628	-5.88171	4.06042e-09	3.09526e-07	Intron (ENSMUST00000141429.7/75216, intron 8 of 25)	12	91317091	91339081	21991	2	75216	ENSMUST00000145094.2	3810	ENSMUSG00000061533	Cep128	centrosomal protein 128
chr18.75514228.75515084	chr18	75514228	75515084	857	*	42.8514	-1.179	0.19796	-5.8813	4.07065e-09	3.09985e-07	Promoter (<=1kb)	18	75514645	75522806	8162	1	100038353	ENSMUST00000181913.1	0	ENSMUSG00000097712	Gm10532	predicted gene 10532
chr14.11554291.11554992	chr14	11554291	11554992	702	*	58.1837	-0.988666	0.167025	-5.87818	4.14792e-09	3.14567e-07	Promoter (<=1kb)	14	11553581	11964131	410551	1	19270	ENSMUST00000148113.1	710	ENSMUSG00000021745	Ptprg	protein tyrosine phosphatase, receptor type, G
chr3.79411526.79412201	chr3	79411526	79412201	676	*	48.9248	-1.07773	0.181817	-5.87192	4.30781e-09	3.2535e-07	Intron (ENSMUST00000195157.1/100233207, intron 2 of 3)	3	79456887	79466205	9319	2	329679	ENSMUST00000149475.7	54004	ENSMUSG00000061175	Fnip2	folliculin interacting protein 2
chr4.118436851.118437713	chr4	118436851	118437713	863	*	156.678	-0.641423	0.109138	-5.87033	4.34928e-09	3.28146e-07	Promoter (<=1kb)	4	118432901	118437352	4452	2	107995	ENSMUST00000006565.12	0	ENSMUSG00000006398	Cdc20	cell division cycle 20
chr9.21989356.21990273	chr9	21989356	21990273	918	*	40.1802	-1.19051	0.200185	-5.86658	4.44868e-09	3.35301e-07	Promoter (<=1kb)	9	21968711	21989434	20724	2	71746	ENSMUST00000214026.1	0	ENSMUSG00000040146	Rgl3	ral guanine nucleotide dissociation stimulator-like 3
chrX.113297484.113298811	chrX	113297484	113298811	1328	*	36.4693	-1.23843	0.207682	-5.86574	4.47145e-09	3.36672e-07	Promoter (<=1kb)	20	113297510	113836386	538877	1	93837	ENSMUST00000113380.7	0	ENSMUSG00000025592	Dach2	dachshund family transcription factor 2
chr5.37245675.37246089	chr5	37245675	37246089	415	*	20.7826	-1.58526	0.257546	-5.86327	4.53842e-09	3.40668e-07	Promoter (<=1kb)	5	37245764	37292101	46338	1	12933	ENSMUST00000031004.10	0	ENSMUSG00000029121	Crmp1	collapsin response mediator protein 1
chr7.120597349.120598415	chr7	120597349	120598415	1067	*	30.7695	-1.32864	0.221714	-5.85956	4.64083e-09	3.46923e-07	Promoter (<=1kb)	7	120597625	120598475	851	1	78552	ENSMUST00000123576.1	0	ENSMUSG00000044141	E130201H02Rik	Y box protein 1 pseudogene
chr11.62911170.62912311	chr11	62911170	62912311	1142	*	60.9356	-1.00191	0.169864	-5.8594	4.64532e-09	3.46923e-07	Intron (ENSMUST00000140377.1/67510, intron 2 of 2)	11	62883662	62916780	33119	1	67510	ENSMUST00000140377.1	27508	ENSMUSG00000014177	Tvp23b	trans-golgi network vesicle protein 23B
chr11.87448576.87449826	chr11	87448576	87449826	1251	*	270.071	-0.570965	0.0974015	-5.85874	4.6639e-09	3.47957e-07	Exon (ENSMUST00000198628.1/ENSMUST00000198628.1, exon 1 of 1)	11	87427591	87484766	57176	1	83560	ENSMUST00000156483.1	20985	ENSMUSG00000010342	Tex14	testis expressed gene 14
chr5.100333723.100334595	chr5	100333723	100334595	873	*	40.8	-1.16974	0.197045	-5.85836	4.67474e-09	3.48413e-07	Intron (ENSMUST00000150506.1/ENSMUST00000150506.1, intron 1 of 4)	5	100362146	100364270	2125	2	69162	ENSMUST00000182664.1	29675	ENSMUSG00000035325	Sec31a	Sec31 homolog A (S. cerevisiae)
chr9.117381523.117382045	chr9	117381523	117382045	523	*	44.1566	-1.12365	0.189699	-5.85594	4.74317e-09	3.51731e-07	Intron (ENSMUST00000164018.8/207181, intron 1 of 14)	9	116578515	117252483	673969	2	207181	ENSMUST00000044901.13	-129040	ENSMUSG00000039607	Rbms3	RNA binding motif, single stranded interacting protein
chr9.111355018.111355391	chr9	111355018	111355391	374	*	27.0558	-1.40341	0.232901	-5.8544	4.78734e-09	3.53936e-07	Intron (ENSMUST00000078626.7/320429, intron 8 of 21)	9	111374820	111395775	20956	1	320429	ENSMUST00000196945.4	-19429	ENSMUSG00000062296	Trank1	tetratricopeptide repeat and ankyrin repeat containing 1
chr1.168057551.168057970	chr1	168057551	168057970	420	*	19.3908	-1.61342	0.260759	-5.85331	4.81884e-09	3.55907e-07	Intron (ENSMUST00000177351.2/ENSMUST00000177351.2, intron 1 of 2)	1	168158370	168164662	6293	2	18514	ENSMUST00000097471.3	106692	ENSMUSG00000052534	Pbx1	pre B cell leukemia homeobox 1
chr1.156044137.156044514	chr1	156044137	156044514	378	*	33.6768	-1.27726	0.214129	-5.85082	4.89169e-09	3.60563e-07	Intron (ENSMUST00000111757.9/240832, intron 2 of 6)	1	156040917	156053736	12820	1	240832	ENSMUST00000097526.2	3220	ENSMUSG00000050565	Tor1aip2	torsin A interacting protein 2
chr2.20738475.20738892	chr2	20738475	20738892	418	*	20.542	-1.56548	0.255176	-5.84225	5.15006e-09	3.77339e-07	Promoter (1-2kb)	2	20737314	20810713	73400	1	208618	ENSMUST00000114608.2	1161	ENSMUSG00000036617	Etl4	enhancer trap locus 4
chr3.145292224.145293700	chr3	145292224	145293700	1477	*	55.2715	-1.01818	0.172984	-5.8419	5.16086e-09	3.77754e-07	Promoter (<=1kb)	3	145292472	145552011	259540	1	71355	ENSMUST00000029848.4	0	ENSMUSG00000028197	Col24a1	collagen, type XXIV, alpha 1
chr4.119359307.119359961	chr4	119359307	119359961	655	*	21.7233	-1.57322	0.257426	-5.84124	5.18145e-09	3.78884e-07	Promoter (<=1kb)	4	119322893	119359895	37003	2	73332	ENSMUST00000154606.8	0	ENSMUSG00000028637	Ccdc30	coiled-coil domain containing 30
chr12.44943049.44943577	chr12	44943049	44943577	529	*	25.9714	-1.43231	0.237713	-5.84081	5.19486e-09	3.79111e-07	Intron (ENSMUST00000053768.13/217517, intron 2 of 5)	12	44861365	45012964	151600	2	217517	ENSMUST00000130202.1	69387	ENSMUSG00000046314	Stxbp6	syntaxin binding protein 6 (amisyn)
chr2.102075810.102076220	chr2	102075810	102076220	411	*	14.4484	-1.87431	0.286316	-5.84058	5.20207e-09	3.79261e-07	Intron (ENSMUST00000111222.1/241576, intron 2 of 5)	2	102111569	102138119	26551	2	241576	ENSMUST00000127888.1	61899	ENSMUSG00000048058	Ldlrad3	low density lipoprotein receptor class A domain containing 3
chr7.89798117.89798878	chr7	89798117	89798878	762	*	44.466	-1.14846	0.194411	-5.83949	5.23611e-09	3.80611e-07	Intron (ENSMUST00000159504.7/109264, intron 6 of 6)	7	89829282	89851962	22681	1	109264	ENSMUST00000032853.8	-30404	ENSMUSG00000030621	Me3	malic enzyme 3, NADP(+)-dependent, mitochondrial
chr13.24436064.24437284	chr13	24436064	24437284	1221	*	86.0024	-0.823766	0.140687	-5.83577	5.35439e-09	3.88825e-07	Exon (ENSMUST00000224953.1/12763, exon 10 of 16)	13	24417224	24436657	19434	1	12763	ENSMUST00000142882.1	18840	ENSMUSG00000016756	Cmah	cytidine monophospho-N-acetylneuraminic acid hydroxylase
chr7.133888718.133889181	chr7	133888718	133889181	464	*	57.1326	-1.02424	0.174442	-5.82842	5.5955e-09	4.04338e-07	Intron (ENSMUST00000067680.10/11489, intron 22 of 22)	7	133886196	133961265	75070	2	11489	ENSMUST00000138363.1	72084	ENSMUSG00000054555	Adam12	a disintegrin and metallopeptidase domain 12 (meltrin alpha)
chr9.58131646.58132232	chr9	58131646	58132232	587	*	59.6979	-1.00984	0.172142	-5.8274	5.6297e-09	4.0641e-07	Promoter (<=1kb)	9	58131897	58140444	8548	1	20897	ENSMUST00000136338.7	0	ENSMUSG00000032327	Stra6	stimulated by retinoic acid gene 6
chr17.35262632.35263622	chr17	35262632	35263622	991	*	138.758	-0.670276	0.114873	-5.8268	5.64986e-09	4.07466e-07	Promoter (<=1kb)	17	35262730	35267499	4770	1	14964	ENSMUST00000172785.7	0	ENSMUSG00000073411	H2-D1	histocompatibility 2, D region locus 1
chr16.10446384.10447518	chr16	10446384	10447518	1135	*	83.5258	-0.861228	0.147406	-5.82145	5.83405e-09	4.18605e-07	Promoter (<=1kb)	16	10420557	10447362	26806	2	383103	ENSMUST00000051118.6	0	ENSMUSG00000050908	Tvp23a	trans-golgi network vesicle protein 23A
chr17.25165950.25166815	chr17	25165950	25166815	866	*	57.5771	-1.00914	0.172183	-5.82036	5.87214e-09	4.2061e-07	3' UTR	17	25162842	25171882	9041	1	207209	ENSMUST00000182292.1	3108	ENSMUSG00000059562	Ccdc154	coiled-coil domain containing 154
chr14.73822271.73822795	chr14	73822271	73822795	525	*	19.2664	-1.62309	0.264127	-5.81298	6.13699e-09	4.38726e-07	Intron (ENSMUST00000226696.1/ENSMUST00000226696.1, intron 2 of 3)	14	73590508	73591033	526	1	20916	ENSMUST00000161082.1	231763	ENSMUSG00000022110	Sucla2	succinate-Coenzyme A ligase, ADP-forming, beta subunit
chr19.47216743.47217200	chr19	47216743	47217200	458	*	37.435	-1.20901	0.205054	-5.80698	6.3608e-09	4.53404e-07	Intron (ENSMUST00000111808.10/18011, intron 1 of 5)	19	47228911	47259435	30525	1	18011	ENSMUST00000111807.4	-11711	ENSMUSG00000006435	Neurl1a	neuralized E3 ubiquitin protein ligase 1A
chr14.41004093.41004827	chr14	41004093	41004827	735	*	38.3123	-1.17503	0.199537	-5.80448	6.45653e-09	4.58894e-07	Promoter (<=1kb)	14	40994526	41004533	10008	2	70564	ENSMUST00000153830.7	0	ENSMUSG00000021792	Prxl2a	peroxiredoxin like 2A
chr18.46867180.46868431	chr18	46867180	46868431	1252	*	52.1838	-1.03889	0.177603	-5.80128	6.58123e-09	4.65956e-07	Intron (ENSMUST00000025358.3/74574, intron 3 of 19)	18	46850039	46881736	31698	1	74574	ENSMUST00000234519.1	17141	ENSMUSG00000024481	Lvrn	laeverin
chr8.27009692.27010138	chr8	27009692	27010138	447	*	27.7782	-1.39533	0.23406	-5.79946	6.65299e-09	4.69681e-07	Intron (ENSMUST00000209312.1/ENSMUST00000209312.1, intron 1 of 1)	8	27023261	27031725	8465	1	244373	ENSMUST00000209795.1	-13123	ENSMUSG00000031483	Erlin2	ER lipid raft associated 2
chr8.33827364.33828082	chr8	33827364	33828082	719	*	91.1639	-0.794363	0.136835	-5.78787	7.12827e-09	4.99876e-07	Intron (ENSMUST00000181120.1/ENSMUST00000181120.1, intron 1 of 1)	8	33806742	33843671	36930	2	19663	ENSMUST00000183062.1	15589	ENSMUSG00000031586	Rbpms	RNA binding protein gene with multiple splicing
chr3.49914034.49914392	chr3	49914034	49914392	359	*	15.7189	-1.74931	0.27833	-5.77273	7.79977e-09	5.4027e-07	Intron (ENSMUST00000194462.5/26570, intron 11 of 11)	3	49745271	49757325	12055	2	73173	ENSMUST00000193600.1	-156709	ENSMUSG00000037892	Pcdh18	protocadherin 18
chr14.25487899.25488391	chr14	25487899	25488391	493	*	79.4416	-0.846973	0.146269	-5.76882	7.98276e-09	5.49324e-07	Intron (ENSMUST00000161766.7/328365, intron 1 of 2)	14	25502655	25572030	69376	1	328365	ENSMUST00000160680.2	-14264	ENSMUSG00000007817	Zmiz1	zinc finger, MIZ-type containing 1
chr10.86967101.86967681	chr10	86967101	86967681	581	*	86.1408	-0.816609	0.141106	-5.76832	8.00639e-09	5.50436e-07	Exon (ENSMUST00000035288.16/192188, exon 9 of 69)	10	86918662	86940640	21979	2	192188	ENSMUST00000218408.1	-26461	ENSMUSG00000035459	Stab2	stabilin 2
chr10.75456066.75456833	chr10	75456066	75456833	768	*	46.4931	-1.07979	0.185341	-5.76791	8.02605e-09	5.51272e-07	Intron (ENSMUST00000145890.7/68778, intron 5 of 8)	10	75428181	75430319	2139	1	103149	ENSMUST00000129946.1	27885	ENSMUSG00000033427	Upb1	ureidopropionase, beta
chr1.191267780.191268235	chr1	191267780	191268235	456	*	64.9167	-0.943693	0.162742	-5.76696	8.07144e-09	5.53872e-07	Intron (ENSMUST00000192965.1/ENSMUST00000192965.1, intron 1 of 5)	1	191224454	191225835	1382	1	100504360	ENSMUST00000139056.2	43326	NA	D730003I15Rik	RIKEN cDNA D730003I15 gene
chr9.16364123.16364627	chr9	16364123	16364627	505	*	31.6822	-1.29572	0.220326	-5.76119	8.35248e-09	5.70497e-07	Intron (ENSMUST00000217308.2/270120, intron 2 of 25)	9	15910205	16378231	468027	2	270120	ENSMUST00000082170.5	13604	ENSMUSG00000074505	Fat3	FAT atypical cadherin 3
chr12.116077442.116078057	chr12	116077442	116078057	616	*	41.111	-1.14406	0.196156	-5.75962	8.43011e-09	5.75265e-07	Promoter (<=1kb)	12	116077726	116139972	62247	1	22355	ENSMUST00000176078.7	0	ENSMUSG00000011171	Vipr2	vasoactive intestinal peptide receptor 2
chr19.20614156.20614773	chr19	20614156	20614773	618	*	24.7112	-1.43945	0.241998	-5.75649	8.58813e-09	5.84963e-07	Intron (ENSMUST00000225337.2/11668, intron 5 of 15)	19	20601961	20643462	41502	1	11668	ENSMUST00000087638.3	12195	ENSMUSG00000053279	Aldh1a1	aldehyde dehydrogenase family 1, subfamily A1
chr2.102005649.102006679	chr2	102005649	102006679	1031	*	62.2754	-0.934299	0.161698	-5.74485	9.20007e-09	6.18625e-07	Intron (ENSMUST00000111222.1/241576, intron 4 of 5)	2	101886263	101895399	9137	1	76501	ENSMUST00000156799.1	119386	ENSMUSG00000027163	Commd9	COMM domain containing 9
chr17.22165684.22166346	chr17	22165684	22166346	663	*	43.9976	-1.1133	0.191762	-5.74327	9.28657e-09	6.22733e-07	Promoter (<=1kb)	17	22144359	22166190	21832	2	210853	ENSMUST00000080249.5	0	ENSMUSG00000063383	Zfp947	zinc finger protein 947
chr13.98055078.98055770	chr13	98055078	98055770	693	*	22.6165	-1.47823	0.247942	-5.73872	9.53924e-09	6.36775e-07	Intron (ENSMUST00000109426.2/110596, intron 4 of 35)	13	97928630	98032679	104050	2	110596	ENSMUST00000225663.1	-22399	ENSMUSG00000021662	Arhgef28	Rho guanine nucleotide exchange factor (GEF) 28
chr10.87860421.87861251	chr10	87860421	87861251	831	*	58.4846	-0.979404	0.169871	-5.72841	1.01378e-08	6.7246e-07	Promoter (<=1kb)	10	87860606	87930899	70294	1	16000	ENSMUST00000121161.7	0	ENSMUSG00000020053	Igf1	insulin-like growth factor 1
chr13.50545830.50546549	chr13	50545830	50546549	720	*	26.1374	-1.40003	0.237377	-5.72521	1.03307e-08	6.81639e-07	Promoter (1-2kb)	13	50544626	50544734	109	2	100124649	ENSMUST00000179371.1	-1096	ENSMUSG00000094933	Mir683-2	microRNA 683-2
chr8.61278940.61279597	chr8	61278940	61279597	658	*	52.5291	-1.03035	0.17876	-5.71801	1.07782e-08	7.07282e-07	Intron (ENSMUST00000034060.6/59009, intron 2 of 11)	8	61281522	61288872	7351	2	69279	ENSMUST00000188654.1	9275	ENSMUSG00000099419	1700001D01Rik	RIKEN cDNA 1700001D01 gene
chr7.92636050.92637283	chr7	92636050	92637283	1234	*	100.2	-0.777213	0.1356	-5.7171	1.08356e-08	7.1042e-07	Promoter (<=1kb)	7	92581723	92637102	55380	2	73845	ENSMUST00000056106.13	0	ENSMUSG00000041343	Ankrd42	ankyrin repeat domain 42
chr10.69670757.69671814	chr10	69670757	69671814	1058	*	57.7686	-0.981122	0.170506	-5.71601	1.09056e-08	7.13732e-07	Intron (ENSMUST00000218680.1/11735, intron 2 of 42)	10	69706370	70015631	309262	1	11735	ENSMUST00000182992.7	-34556	ENSMUSG00000069601	Ank3	ankyrin 3, epithelial
chr11.67860784.67861905	chr11	67860784	67861905	1122	*	38.9407	-1.15208	0.199334	-5.70223	1.18253e-08	7.65753e-07	Intron (ENSMUST00000021288.9/216835, intron 14 of 14)	11	67855357	67876619	21263	2	216835	ENSMUST00000129961.1	14714	ENSMUSG00000020905	Usp43	ubiquitin specific peptidase 43
chr11.36364434.36365143	chr11	36364434	36365143	710	*	21.851	-1.50114	0.252927	-5.69895	1.20547e-08	7.77187e-07	Intron (ENSMUST00000102801.7/23964, intron 5 of 30)	11	36385123	36432276	47154	2	23964	ENSMUST00000128501.1	67133	ENSMUSG00000049336	Tenm2	teneurin transmembrane protein 2
chr5.76837043.76837320	chr5	76837043	76837320	278	*	13.7588	-1.82662	0.286676	-5.69626	1.22463e-08	7.86093e-07	Intron (ENSMUST00000128112.7/320827, intron 3 of 3)	5	76840599	76873545	32947	1	320827	ENSMUST00000120639.8	-3279	ENSMUSG00000036377	C530008M17Rik	RIKEN cDNA C530008M17 gene
chr3.96485896.96486755	chr3	96485896	96486755	860	*	164.576	-0.610945	0.10715	-5.69589	1.22733e-08	7.87138e-07	Exon (ENSMUST00000177643.1/ENSMUST00000177643.1, exon 1 of 1)	3	96433788	96452306	18519	2	329716	ENSMUST00000098841.3	-33590	ENSMUSG00000046317	BC107364	cDNA sequence BC107364
chr5.76857096.76858001	chr5	76857096	76858001	906	*	36.5478	-1.20526	0.208555	-5.69146	1.25955e-08	8.04997e-07	Promoter (<=1kb)	5	76858842	76866491	7650	1	320827	ENSMUST00000152373.1	-841	ENSMUSG00000036377	C530008M17Rik	RIKEN cDNA C530008M17 gene
chr7.80816336.80817166	chr7	80816336	80817166	831	*	43.343	-1.08664	0.189123	-5.683	1.32354e-08	8.41659e-07	Promoter (<=1kb)	7	80762539	80816819	54281	2	29875	ENSMUST00000205813.1	0	ENSMUSG00000030536	Iqgap1	IQ motif containing GTPase activating protein 1
chr14.76836998.76837285	chr14	76836998	76837285	288	*	16.1301	-1.68566	0.275259	-5.68224	1.32939e-08	8.42379e-07	Intron (ENSMUST00000227572.1/ENSMUST00000227572.1, intron 1 of 3)	14	76760131	76762217	2087	1	73883	ENSMUST00000228541.1	76867	ENSMUSG00000115709	4930431P22Rik	RIKEN cDNA 4930431P22 gene
chr12.26379779.26380284	chr12	26379779	26380284	506	*	22.6939	-1.46654	0.248685	-5.68147	1.33544e-08	8.45418e-07	Intron (ENSMUST00000020971.13/108089, intron 3 of 9)	12	26346717	26371748	25032	1	75243	ENSMUST00000221235.1	33062	ENSMUSG00000114048	4930549C15Rik	RIKEN cDNA 4930549C15 gene
chr13.8202467.8203441	chr13	8202467	8203441	975	*	46.574	-1.05388	0.183865	-5.67758	1.36618e-08	8.62649e-07	Promoter (<=1kb)	13	8202866	8761530	558665	1	94191	ENSMUST00000064473.12	0	ENSMUSG00000052551	Adarb2	adenosine deaminase, RNA-specific, B2
chr1.121527561.121528723	chr1	121527561	121528723	1163	*	36.9712	-1.17484	0.204093	-5.67213	1.41029e-08	8.86699e-07	Promoter (<=1kb)	1	121509842	121528465	18624	2	15564	ENSMUST00000055884.7	0	ENSMUSG00000050534	Htr5b	5-hydroxytryptamine (serotonin) receptor 5B
chr17.55445082.55446506	chr17	55445082	55446506	1425	*	39.3361	-1.19929	0.208697	-5.67	1.428e-08	8.95535e-07	Promoter (<=1kb)	17	55445382	55483032	37651	1	240119	ENSMUST00000133899.1	0	ENSMUSG00000024172	St6gal2	beta galactoside alpha 2,6 sialyltransferase 2
chr9.108144563.108145076	chr9	108144563	108145076	514	*	27.2534	-1.33812	0.23023	-5.66454	1.47416e-08	9.19003e-07	Intron (ENSMUST00000035208.13/12217, intron 1 of 11)	9	108137328	108137715	388	1	76873	ENSMUST00000195536.1	7235	ENSMUSG00000102224	4930447F24Rik	RIKEN cDNA 4930447F24 gene
chr9.120272905.120273875	chr9	120272905	120273875	971	*	79.0284	-0.849128	0.149363	-5.66407	1.47828e-08	9.20789e-07	Intron (ENSMUST00000216004.1/17433, intron 2 of 2)	9	120301513	120422262	120750	1	245049	ENSMUST00000133173.2	-27638	ENSMUSG00000041794	Myrip	myosin VIIA and Rab interacting protein
chr4.43095974.43096703	chr4	43095974	43096703	730	*	18.4775	-1.60639	0.268628	-5.65231	1.58307e-08	9.80253e-07	Intron (ENSMUST00000126878.1/22249, intron 1 of 1)	4	43115110	43237776	122667	1	22249	ENSMUST00000132310.8	-18407	ENSMUSG00000028456	Unc13b	unc-13 homolog B
chr2.140864491.140865051	chr2	140864491	140865051	561	*	21.8814	-1.49804	0.254746	-5.65183	1.58751e-08	9.81346e-07	Intron (ENSMUST00000110067.7/72899, intron 4 of 16)	2	141024062	141147910	123849	1	72899	ENSMUST00000139039.1	-159011	ENSMUSG00000068205	Macrod2	MACRO domain containing 2
chr4.83567123.83567985	chr4	83567123	83567985	863	*	37.7744	-1.16696	0.203706	-5.64678	1.63481e-08	1.00468e-06	Intron (ENSMUST00000053414.12/320226, intron 6 of 25)	4	83549660	83558841	9182	1	320226	ENSMUST00000107202.2	17463	ENSMUSG00000052407	Ccdc171	coiled-coil domain containing 171
chr1.126616845.126617774	chr1	126616845	126617774	930	*	27.9242	-1.35858	0.235155	-5.63805	1.71989e-08	1.05344e-06	Intron (ENSMUST00000094609.9/210356, intron 2 of 12)	1	126525039	126738190	213152	2	210356	ENSMUST00000162664.7	120416	ENSMUSG00000049690	Nckap5	NCK-associated protein 5
chr9.65194938.65195509	chr9	65194938	65195509	572	*	51.0933	-1.03511	0.182122	-5.63746	1.72579e-08	1.05618e-06	Promoter (<=1kb)	9	65195353	65238430	43078	1	214424	ENSMUST00000216702.1	0	ENSMUSG00000032392	Parp16	poly (ADP-ribose) polymerase family, member 16
chr3.96953518.96954526	chr3	96953518	96954526	1009	*	80.7937	-0.836313	0.14799	-5.63123	1.78928e-08	1.0914e-06	Intron (ENSMUST00000199597.1/14613, intron 1 of 3)	3	96913566	96926020	12455	2	14616	ENSMUST00000062944.6	-27498	ENSMUSG00000049908	Gja8	gap junction protein, alpha 8
chr4.139249932.139250522	chr4	139249932	139250522	591	*	39.5881	-1.13949	0.199894	-5.62759	1.82748e-08	1.11102e-06	Intron (ENSMUST00000102508.9/12345, intron 2 of 8)	4	139233383	139291783	58401	1	12345	ENSMUST00000042675.8	16549	ENSMUSG00000028745	Capzb	capping protein (actin filament) muscle Z-line, beta
chr11.113200810.113202037	chr11	113200810	113202037	1228	*	82.7652	-0.801045	0.141897	-5.62636	1.84049e-08	1.118e-06	Promoter (<=1kb)	11	113043895	113201838	157944	2	72386	ENSMUST00000127263.7	0	ENSMUSG00000087259	2610035D17Rik	RIKEN cDNA 2610035D17 gene
chr16.58703406.58703712	chr16	58703406	58703712	307	*	41.6434	-1.09993	0.193375	-5.62302	1.87648e-08	1.13705e-06	Intron (ENSMUST00000232532.1/ENSMUST00000232532.1, intron 1 of 1)	16	58717433	58719070	1638	2	71223	ENSMUST00000089318.4	15358	ENSMUSG00000047293	Gpr15	G protein-coupled receptor 15
chr9.107493290.107494090	chr9	107493290	107494090	801	*	51.6081	-1.01941	0.180007	-5.61869	1.92407e-08	1.16301e-06	Intron (ENSMUST00000010210.12/56808, intron 3 of 37)	9	107505604	107513534	7931	1	56808	ENSMUST00000169354.7	-11514	ENSMUSG00000010066	Cacna2d2	calcium channel, voltage-dependent, alpha 2/delta subunit 2
chr12.70783872.70784664	chr12	70783872	70784664	793	*	21.2255	-1.49292	0.255036	-5.61798	1.93199e-08	1.16612e-06	Intron (ENSMUST00000222338.1/ENSMUST00000222338.1, intron 1 of 2)	12	70825514	70902234	76721	1	319710	ENSMUST00000057859.8	-40850	ENSMUSG00000048285	Frmd6	FERM domain containing 6
chr9.64083927.64085412	chr9	64083927	64085412	1486	*	108.995	-0.722808	0.128393	-5.61795	1.93239e-08	1.16612e-06	Intron (ENSMUST00000176950.1/76814, intron 1 of 2)	9	64080761	64086961	6201	1	76814	ENSMUST00000176950.1	3166	NA	Scarletltr	Scarletltr, erythroid developmental long intergenic non-protein coding transcript
chr18.84051681.84052627	chr18	84051681	84052627	947	*	50.8147	-1.01425	0.17952	-5.60535	2.0784e-08	1.24275e-06	Intron (ENSMUST00000060303.9/110796, intron 1 of 1)	18	84015818	84085075	69258	2	110796	ENSMUST00000235188.1	32448	ENSMUSG00000046982	Tshz1	teashirt zinc finger family member 1
chr13.119741557.119742252	chr13	119741557	119742252	696	*	15.8602	-1.66922	0.276577	-5.60524	2.07963e-08	1.24275e-06	Intron (ENSMUST00000178142.1/245269, intron 1 of 3)	13	119723483	119738394	14912	2	245269	ENSMUST00000178973.1	-3163	ENSMUSG00000095930	Nim1k	NIM1 serine/threonine protein kinase
chr1.131139149.131139501	chr1	131139149	131139501	353	*	27.7104	-1.31103	0.228295	-5.60447	2.08896e-08	1.24629e-06	Promoter (<=1kb)	1	131127455	131138340	10886	2	226419	ENSMUST00000016670.8	-809	ENSMUSG00000016526	Dyrk3	dual-specificity tyrosine-(Y)-phosphorylation regulated kinase 3
chr8.58912174.58913299	chr8	58912174	58913299	1126	*	61.9966	-0.970184	0.172213	-5.60149	2.1252e-08	1.26484e-06	Promoter (<=1kb)	8	57774052	58912640	1138589	2	270049	ENSMUST00000204128.2	0	ENSMUSG00000096914	Galntl6	UDP-N-acetyl-alpha-D-galactosamine:polypeptide N-acetylgalactosaminyltransferase-like 6
chr11.76436836.76437609	chr11	76436836	76437609	774	*	42.5667	-1.10379	0.194917	-5.5987	2.15962e-08	1.28428e-06	Promoter (<=1kb)	11	76423048	76437220	14173	2	109934	ENSMUST00000131059.1	0	ENSMUSG00000017631	Abr	active BCR-related gene
chr9.67048889.67050189	chr9	67048889	67050189	1301	*	194.606	-0.543923	0.0970964	-5.59763	2.17297e-08	1.29014e-06	Promoter (<=1kb)	9	67022590	67049267	26678	2	22003	ENSMUST00000113705.7	0	ENSMUSG00000032366	Tpm1	tropomyosin 1, alpha
chr14.101832107.101832558	chr14	101832107	101832558	452	*	45.923	-1.06913	0.189155	-5.59641	2.18839e-08	1.29824e-06	Intron (ENSMUST00000100337.9/380928, intron 3 of 30)	14	101828968	101880831	51864	1	380928	ENSMUST00000159769.7	3139	ENSMUSG00000033060	Lmo7	LIM domain only 7
chr3.82876165.82876781	chr3	82876165	82876781	617	*	32.5768	-1.2321	0.21632	-5.59405	2.21836e-08	1.31074e-06	Promoter (<=1kb)	3	82837228	82876483	39256	2	633285	ENSMUST00000048647.13	0	ENSMUSG00000033882	Rbm46	RNA binding motif protein 46
chr10.109010546.109011763	chr10	109010546	109011763	1218	*	90.577	-0.777468	0.138615	-5.59321	2.2291e-08	1.31596e-06	Promoter (<=1kb)	10	108497650	109010975	513326	2	20979	ENSMUST00000105276.7	0	ENSMUSG00000035864	Syt1	synaptotagmin I
chr17.49543302.49544049	chr17	49543302	49544049	748	*	29.7163	-1.30409	0.228112	-5.59292	2.23284e-08	1.31596e-06	Intron (ENSMUST00000224954.1/76441, intron 1 of 23)	17	49495506	49564306	68801	2	76441	ENSMUST00000226030.1	20257	ENSMUSG00000040260	Daam2	dishevelled associated activator of morphogenesis 2
chr14.123662207.123662891	chr14	123662207	123662891	685	*	60.0705	-0.927037	0.164791	-5.59234	2.2403e-08	1.31841e-06	Promoter (<=1kb)	14	123661424	123975618	314195	1	223272	ENSMUST00000132026.1	783	ENSMUSG00000032925	Itgbl1	integrin, beta-like 1
chr4.107474344.107474825	chr4	107474344	107474825	482	*	34.2546	-1.18785	0.20898	-5.59183	2.24688e-08	1.32122e-06	Intron (ENSMUST00000135835.7/230587, intron 2 of 2)	4	107438998	107635061	196064	1	230587	ENSMUST00000106738.1	35346	ENSMUSG00000034762	Glis1	GLIS family zinc finger 1
chr4.129563771.129564343	chr4	129563771	129564343	573	*	27.8561	-1.32266	0.231065	-5.58866	2.28832e-08	1.34344e-06	Intron (ENSMUST00000102596.7/16818, intron 1 of 12)	4	129548349	129558391	10043	2	16818	ENSMUST00000067240.10	-5380	ENSMUSG00000000409	Lck	lymphocyte protein tyrosine kinase
chr10.63977874.63978486	chr10	63977874	63978486	613	*	18.8689	-1.53715	0.261612	-5.58785	2.29896e-08	1.34861e-06	Intron (ENSMUST00000105441.7/216033, intron 7 of 17)	10	64087496	64090247	2752	2	216028	ENSMUST00000148712.1	111761	ENSMUSG00000042846	Lrrtm3	leucine rich repeat transmembrane neuronal 3
chr14.73917223.73917888	chr14	73917223	73917888	666	*	35.9122	-1.17014	0.206481	-5.58255	2.37022e-08	1.3838e-06	Intron (ENSMUST00000226696.1/ENSMUST00000226696.1, intron 3 of 3)	14	73590508	73591033	526	1	20916	ENSMUST00000161082.1	326715	ENSMUSG00000022110	Sucla2	succinate-Coenzyme A ligase, ADP-forming, beta subunit
chr11.120762189.120763638	chr11	120762189	120763638	1450	*	64.5324	-0.902151	0.160959	-5.57542	2.46937e-08	1.43712e-06	5' UTR	11	120780746	120784185	3440	2	19719	ENSMUST00000123273.1	20547	ENSMUSG00000025158	Rfng	RFNG O-fucosylpeptide 3-beta-N-acetylglucosaminyltransferase
chr1.184958914.184959125	chr1	184958914	184959125	212	*	25.3557	-1.39282	0.243102	-5.56595	2.6073e-08	1.51141e-06	Intron (ENSMUST00000027929.9/226778, intron 1 of 17)	1	184919517	184999475	79959	2	226778	ENSMUST00000192657.1	40350	ENSMUSG00000026620	Mark1	MAP/microtubule affinity regulating kinase 1
chr1.159670655.159671611	chr1	159670655	159671611	957	*	34.82	-1.18616	0.209857	-5.56342	2.64541e-08	1.53109e-06	Intron (ENSMUST00000192069.5/21960, intron 1 of 22)	1	159737510	159924397	186888	1	21960	ENSMUST00000111669.8	-65899	ENSMUSG00000015829	Tnr	tenascin R
chr18.71344949.71345425	chr18	71344949	71345425	477	*	16.311	-1.6268	0.273748	-5.55801	2.72862e-08	1.57099e-06	Intron (ENSMUST00000114943.10/13176, intron 21 of 28)	18	70617773	70625777	8005	1	17191	ENSMUST00000128555.1	727176	ENSMUSG00000024513	Mbd2	methyl-CpG binding domain protein 2
chr9.65154717.65155555	chr9	65154717	65155555	839	*	37.1299	-1.15233	0.20489	-5.54506	2.93855e-08	1.6744e-06	Intron (ENSMUST00000034961.5/19289, intron 2 of 13)	9	65141212	65185872	44661	1	19289	ENSMUST00000217371.1	13505	ENSMUSG00000032394	Igdcc3	immunoglobulin superfamily, DCC subclass, member 3
chr5.96374015.96375089	chr5	96374015	96375089	1075	*	78.714	-0.845731	0.151991	-5.54481	2.94278e-08	1.67536e-06	Promoter (<=1kb)	5	96374206	96545149	170944	1	231470	ENSMUST00000199841.1	0	ENSMUSG00000034687	Fras1	Fraser extracellular matrix complex subunit 1
chr11.43385009.43385660	chr11	43385009	43385660	652	*	99.0368	-0.732383	0.131827	-5.54286	2.97569e-08	1.69163e-06	Exon (ENSMUST00000153791.1/ENSMUST00000153791.1, exon 1 of 2)	11	43374397	43374461	65	2	387164	ENSMUST00000083667.1	-10548	ENSMUSG00000065601	Mir146	microRNA 146
chr10.10390686.10391319	chr10	10390686	10391319	634	*	37.8173	-1.12996	0.201456	-5.53429	3.12497e-08	1.76017e-06	3' UTR	10	10335709	10411744	76036	2	215772	ENSMUST00000148816.7	20425	ENSMUSG00000050994	Adgb	androglobin
chr17.84235318.84236183	chr17	84235318	84236183	866	*	48.8015	-1.05916	0.189725	-5.53261	3.15492e-08	1.77569e-06	Intron (ENSMUST00000047524.9/240174, intron 31 of 37)	17	84222544	84229860	7317	2	240174	ENSMUST00000234529.1	-5458	ENSMUSG00000024251	Thada	thyroid adenoma associated
chr18.15014912.15015731	chr18	15014912	15015731	820	*	23.9448	-1.3706	0.240422	-5.52796	3.23968e-08	1.8187e-06	Promoter (<=1kb)	18	14969541	15015324	45784	2	106931	ENSMUST00000234221.1	0	ENSMUSG00000036225	Kctd1	potassium channel tetramerisation domain containing 1
chr1.5019294.5020166	chr1	5019294	5020166	873	*	45.9112	-1.03846	0.18611	-5.52773	3.24397e-08	1.81885e-06	Promoter (<=1kb)	1	4909576	5019539	109964	2	58175	ENSMUST00000002533.14	0	ENSMUSG00000002459	Rgs20	regulator of G-protein signaling 20
chr7.28716513.28717275	chr7	28716513	28717275	763	*	39.457	-1.1151	0.199497	-5.52174	3.35655e-08	1.87625e-06	Promoter (<=1kb)	7	28716804	28738144	21341	1	50760	ENSMUST00000032818.12	0	ENSMUSG00000030598	Fbxo17	F-box protein 17
chr3.158244921.158245620	chr3	158244921	158245620	700	*	50.0274	-0.990255	0.177989	-5.51953	3.39899e-08	1.89853e-06	Intron (ENSMUST00000200196.4/242274, intron 5 of 24)	3	158082891	158353433	270543	2	242274	ENSMUST00000200196.4	107813	ENSMUSG00000028176	Lrrc7	leucine rich repeat containing 7
chr14.10013537.10014252	chr14	10013537	10014252	716	*	14.9414	-1.6736	0.280309	-5.51612	3.46567e-08	1.93184e-06	Intron (ENSMUST00000161302.7/14198, intron 2 of 6)	14	9886026	9886629	604	1	100042415	ENSMUST00000162462.1	127511	ENSMUSG00000089686	Mnd1-ps	Mnd1 retrotransposed pseudogene
chr18.81319257.81320028	chr18	81319257	81320028	772	*	49.8608	-0.998284	0.179533	-5.51608	3.4665e-08	1.93184e-06	Intron (ENSMUST00000236674.1/ENSMUST00000236674.1, intron 3 of 4)	18	80966376	80986771	20396	2	20689	ENSMUST00000057950.8	-332486	ENSMUSG00000024565	Sall3	spalt like transcription factor 3
chr6.83432869.83433316	chr6	83432869	83433316	448	*	33.5807	-1.1968	0.213508	-5.51455	3.49665e-08	1.94717e-06	Intron (ENSMUST00000089622.10/194388, intron 2 of 10)	6	83362373	83441675	79303	2	194388	ENSMUST00000089622.10	8359	ENSMUSG00000034832	Tet3	tet methylcytosine dioxygenase 3
chr12.83425476.83425995	chr12	83425476	83425995	520	*	32.3895	-1.19672	0.213243	-5.51431	3.50155e-08	1.94842e-06	Intron (ENSMUST00000178756.7/70127, intron 1 of 10)	12	83269315	83439920	170606	2	70127	ENSMUST00000177801.1	13925	ENSMUSG00000021221	Dpf3	D4, zinc and double PHD fingers, family 3
chr9.111204725.111205892	chr9	111204725	111205892	1168	*	115.349	-0.691319	0.125233	-5.5102	3.58427e-08	1.99294e-06	Exon (ENSMUST00000035078.12/71268, exon 9 of 15)	9	111199454	111205847	6394	1	71268	ENSMUST00000198127.1	5271	ENSMUSG00000032497	Lrrfip2	leucine rich repeat (in FLII) interacting protein 2
chr8.84023749.84024031	chr8	84023749	84024031	283	*	15.9069	-1.61101	0.273553	-5.50413	3.71e-08	2.05353e-06	Intron (ENSMUST00000142367.7/74337, intron 1 of 5)	8	84026075	84027049	975	1	74337	ENSMUST00000154171.1	-2044	ENSMUSG00000047986	Palm3	paralemmin 3
chr10.24595238.24597623	chr10	24595238	24597623	2386	*	466.804	-0.387628	0.0704158	-5.50388	3.71527e-08	2.05422e-06	Promoter (<=1kb)	10	24549447	24595817	46371	2	102638890	ENSMUST00000136908.7	0	NA	Gm15270	predicted gene 15270
chr7.134671021.134671788	chr7	134671021	134671788	768	*	32.9133	-1.20558	0.215474	-5.50171	3.7613e-08	2.07257e-06	Promoter (<=1kb)	7	134671122	134778200	107079	1	330662	ENSMUST00000210464.1	0	ENSMUSG00000058325	Dock1	dedicator of cytokinesis 1
chr12.116404965.116406065	chr12	116404965	116406065	1101	*	133.972	-0.64083	0.116383	-5.49889	3.82188e-08	2.1028e-06	Promoter (<=1kb)	12	116401947	116405210	3264	2	319545	ENSMUST00000220477.1	0	ENSMUSG00000112980	D430020J02Rik	RIKEN cDNA D430020J02 gene
chr2.150667604.150668611	chr2	150667604	150668611	1008	*	61.5101	-0.908082	0.16456	-5.48871	4.04884e-08	2.21278e-06	Promoter (<=1kb)	2	150618105	150668258	50154	2	68738	ENSMUST00000028944.3	0	ENSMUSG00000027452	Acss1	acyl-CoA synthetase short-chain family member 1
chr3.159840010.159841347	chr3	159840010	159841347	1338	*	83.3256	-0.795352	0.14446	-5.48844	4.05505e-08	2.21423e-06	Promoter (<=1kb)	3	159839910	159873404	33495	1	68151	ENSMUST00000196276.1	100	ENSMUSG00000028173	Wls	wntless WNT ligand secretion mediator
chr17.84628513.84629088	chr17	84628513	84629088	576	*	61.9728	-0.896151	0.162415	-5.48833	4.0575e-08	2.21423e-06	Intron (ENSMUST00000025101.9/213575, intron 2 of 12)	17	84626496	84655588	29093	1	213575	ENSMUST00000025101.9	2017	ENSMUSG00000024253	Dync2li1	dynein cytoplasmic 2 light intermediate chain 1
chr3.79726597.79727128	chr3	79726597	79727128	532	*	35.2476	-1.19593	0.214734	-5.48431	4.15079e-08	2.25343e-06	Intron (ENSMUST00000078527.12/381489, intron 1 of 17)	3	79641611	79737794	96184	2	381489	ENSMUST00000078527.12	10666	ENSMUSG00000034009	Rxfp1	relaxin/insulin-like family peptide receptor 1
chr17.36931573.36932294	chr17	36931573	36932294	722	*	130.751	-0.653676	0.119093	-5.48054	4.2402e-08	2.29858e-06	Intron (ENSMUST00000174380.1/73286, intron 2 of 2)	17	36923792	36933432	9641	1	73286	ENSMUST00000174380.1	7781	ENSMUSG00000092239	1700031A10Rik	RIKEN cDNA 1700031A10 gene
chr7.80198008.80199242	chr7	80198008	80199242	1235	*	97.9652	-0.742112	0.135121	-5.47919	4.27281e-08	2.31455e-06	Promoter (<=1kb)	7	80198441	80226411	27971	1	20352	ENSMUST00000205822.1	0	ENSMUSG00000030539	Sema4b	sema domain, immunoglobulin domain (Ig), transmembrane domain (TM) and short cytoplasmic domain, (semaphorin) 4B
chr12.68511755.68512415	chr12	68511755	68512415	661	*	30.0122	-1.23451	0.22092	-5.47828	4.29475e-08	2.32472e-06	Exon (ENSMUST00000222659.1/ENSMUST00000222659.1, exon 2 of 2)	12	69158358	69159054	697	2	20090	ENSMUST00000094291.2	646639	ENSMUSG00000034892	Rps29	ribosomal protein S29
chr2.84839986.84840947	chr2	84839986	84840947	962	*	76.3154	-0.813913	0.148088	-5.4763	4.34308e-08	2.34916e-06	Promoter (<=1kb)	2	84840199	84863581	23383	1	72401	ENSMUST00000111624.7	0	ENSMUSG00000027075	Slc43a1	solute carrier family 43, member 1
chr2.30918412.30919217	chr2	30918412	30919217	806	*	48.7558	-1.00689	0.182473	-5.47331	4.4171e-08	2.3787e-06	Intron (ENSMUST00000132244.1/ENSMUST00000132244.1, intron 1 of 2)	2	30889471	30903297	13827	2	64292	ENSMUST00000102852.5	-15115	ENSMUSG00000050737	Ptges	prostaglandin E synthase
chr19.50488498.50489192	chr19	50488498	50489192	695	*	42.3367	-1.08112	0.195464	-5.47236	4.44085e-08	2.38974e-06	Intron (ENSMUST00000209413.1/58178, intron 1 of 25)	19	50147660	50678485	530826	2	58178	ENSMUST00000211687.1	189293	ENSMUSG00000043531	Sorcs1	sortilin-related VPS10 domain containing receptor 1
chr5.124031078.124031525	chr5	124031078	124031525	448	*	29.1549	-1.24564	0.223006	-5.4706	4.48515e-08	2.41006e-06	Promoter (<=1kb)	5	124027763	124032258	4496	2	330192	ENSMUST00000199741.1	733	ENSMUSG00000066278	Vps37b	vacuolar protein sorting 37B
chr14.34532332.34533013	chr14	34532332	34533013	682	*	38.5748	-1.11127	0.200715	-5.4686	4.53596e-08	2.43231e-06	Intron (ENSMUST00000022327.12/24131, intron 13 of 13)	14	34511621	34522801	11181	2	78243	ENSMUST00000022325.2	-9531	ENSMUSG00000021797	9230112D13Rik	RIKEN cDNA 9230112D13 gene
chr5.31219979.31221530	chr5	31219979	31221530	1552	*	152.246	-0.616747	0.112662	-5.46858	4.53648e-08	2.43231e-06	Promoter (<=1kb)	5	31202664	31220565	17902	2	14208	ENSMUST00000202294.3	0	ENSMUSG00000029147	Ppm1g	protein phosphatase 1G (formerly 2C), magnesium-dependent, gamma isoform
chr9.40188473.40188914	chr9	40188473	40188914	442	*	31.4689	-1.22106	0.219214	-5.46797	4.5522e-08	2.43896e-06	Promoter (1-2kb)	9	40187079	40188094	1016	1	258608	ENSMUST00000062229.5	1394	ENSMUSG00000051095	Olfr986	olfactory receptor 986
chr9.66349690.66351057	chr9	66349690	66351057	1368	*	109.147	-0.708801	0.129564	-5.46028	4.75372e-08	2.53584e-06	Promoter (<=1kb)	9	66350450	66374070	23621	1	235439	ENSMUST00000144280.1	0	ENSMUSG00000038664	Herc1	HECT and RLD domain containing E3 ubiquitin protein ligase family member 1
chr12.8154695.8155198	chr12	8154695	8155198	504	*	16.9928	-1.57367	0.272031	-5.45919	4.78313e-08	2.54562e-06	Intron (ENSMUST00000217927.1/ENSMUST00000217927.1, intron 2 of 3)	12	8208107	8285759	77653	1	68832	ENSMUST00000037383.12	-52909	ENSMUSG00000037669	Ldah	lipid droplet associated hydrolase
chr3.69046429.69047040	chr3	69046429	69047040	612	*	73.757	-0.819259	0.149487	-5.45909	4.78589e-08	2.54562e-06	Promoter (1-2kb)	3	69035288	69044755	9468	2	66949	ENSMUST00000107802.7	-1674	ENSMUSG00000034317	Trim59	tripartite motif-containing 59
chr2.152792334.152793121	chr2	152792334	152793121	788	*	115.117	-0.695641	0.127205	-5.45869	4.79649e-08	2.54942e-06	Intron (ENSMUST00000007803.11/12048, intron 2 of 2)	2	152781411	152828535	47125	2	12048	ENSMUST00000173755.1	35414	ENSMUSG00000007659	Bcl2l1	BCL2-like 1
chr4.134370617.134371884	chr4	134370617	134371884	1268	*	37.5498	-1.11127	0.201086	-5.45479	4.9032e-08	2.59302e-06	Promoter (<=1kb)	4	134356372	134372558	16187	2	56219	ENSMUST00000030643.2	674	ENSMUSG00000028838	Extl1	exostosin-like glycosyltransferase 1
chr6.92694386.92695294	chr6	92694386	92695294	909	*	26.0395	-1.31497	0.235126	-5.45174	4.9879e-08	2.63214e-06	Intron (ENSMUST00000032093.11/243548, intron 2 of 8)	6	92370908	92706155	335248	2	243548	ENSMUST00000032093.11	10861	ENSMUSG00000030020	Prickle2	prickle planar cell polarity protein 2
chr3.82970750.82971428	chr3	82970750	82971428	679	*	21.6613	-1.41253	0.25001	-5.45115	5.00462e-08	2.63907e-06	Intron (ENSMUST00000193581.1/ENSMUST00000193581.1, intron 3 of 3)	3	83007724	83015049	7326	1	99571	ENSMUST00000048486.12	-36296	ENSMUSG00000033860	Fgg	fibrinogen gamma chain
chr10.20286382.20287099	chr10	20286382	20287099	718	*	35.458	-1.15032	0.208041	-5.45029	5.02876e-08	2.64969e-06	Exon (ENSMUST00000217535.1/ENSMUST00000217535.1, exon 1 of 4)	10	20297581	20297688	108	2	102466647	ENSMUST00000184049.1	10589	ENSMUSG00000098887	Mir6413	microRNA 6413
chr18.80046851.80048046	chr18	80046851	80048046	1196	*	55.9581	-0.931683	0.169917	-5.44931	5.05658e-08	2.65884e-06	Promoter (<=1kb)	18	80046890	80119639	72750	1	93737	ENSMUST00000070219.8	0	ENSMUSG00000056214	Pard6g	par-6 family cell polarity regulator gamma
chr4.106463684.106464579	chr4	106463684	106464579	896	*	32.0436	-1.20437	0.217469	-5.44248	5.25433e-08	2.75102e-06	Promoter (<=1kb)	4	106442329	106464329	22001	2	100102	ENSMUST00000049507.5	0	ENSMUSG00000044254	Pcsk9	proprotein convertase subtilisin/kexin type 9
chr11.85696818.85697322	chr11	85696818	85697322	505	*	27.7241	-1.2694	0.228156	-5.43794	5.39014e-08	2.81213e-06	Intron (ENSMUST00000108061.7/192197, intron 24 of 27)	11	85702200	85719744	17545	2	71489	ENSMUST00000151652.7	22422	ENSMUSG00000086199	Bcas3os1	breast carcinoma amplified sequence 3, opposite strand 1
chr4.132269210.132270241	chr4	132269210	132270241	1032	*	237.088	-0.494262	0.0908514	-5.43747	5.40409e-08	2.81741e-06	Promoter (<=1kb)	4	132270080	132270213	134	2	353373	ENSMUST00000104135.1	0	NA	Rnu11	U11 small nuclear RNA
chr15.92112528.92113370	chr15	92112528	92113370	843	*	31.1135	-1.20176	0.217178	-5.43463	5.49087e-08	2.85455e-06	Intron (ENSMUST00000141187.7/12805, intron 1 of 8)	15	92128188	92341953	213766	1	12805	ENSMUST00000000109.10	-14818	ENSMUSG00000055022	Cntn1	contactin 1
chr17.23790257.23790823	chr17	23790257	23790823	567	*	40.9341	-1.09409	0.199144	-5.43304	5.54007e-08	2.87607e-06	Promoter (<=1kb)	17	23790662	23808518	17857	1	75956	ENSMUST00000186961.6	0	ENSMUSG00000039218	Srrm2	serine/arginine repetitive matrix 2
chr7.109671382.109672106	chr7	109671382	109672106	725	*	61.2716	-0.913091	0.167201	-5.43177	5.57993e-08	2.89268e-06	Promoter (<=1kb)	7	109570007	109672086	102080	2	76954	ENSMUST00000208734.1	0	ENSMUSG00000031024	St5	suppression of tumorigenicity 5
chr6.145543855.145545114	chr6	145543855	145545114	1260	*	48.2234	-1.00163	0.183047	-5.42761	5.71121e-08	2.95865e-06	Intron (ENSMUST00000148739.7/74071, intron 1 of 10)	6	145365134	145614273	249140	2	74071	ENSMUST00000148739.7	69159	ENSMUSG00000054966	Lmntd1	lamin tail domain containing 1
chr5.105822292.105823348	chr5	105822292	105823348	1057	*	77.1232	-0.806825	0.148138	-5.42692	5.73363e-08	2.96817e-06	Intron (ENSMUST00000140081.7/231549, intron 1 of 2)	5	105876565	105914780	38216	1	54367	ENSMUST00000150440.7	-53217	ENSMUSG00000029290	Zfp326	zinc finger protein 326
chr3.30647581.30648140	chr3	30647581	30648140	560	*	28.9728	-1.25247	0.226119	-5.42515	5.7907e-08	2.9935e-06	Promoter (<=1kb)	3	30647886	30672299	24414	1	68307	ENSMUST00000108265.2	0	ENSMUSG00000027703	Lrriq4	leucine-rich repeats and IQ motif containing 4
chr9.45954337.45954925	chr9	45954337	45954925	589	*	44.1121	-1.03346	0.188768	-5.42317	5.85519e-08	3.02471e-06	Promoter (<=1kb)	9	45937875	45954977	17103	2	214597	ENSMUST00000114573.8	52	ENSMUSG00000034908	Sidt2	SID1 transmembrane family, member 2
chr11.62088741.62088969	chr11	62088741	62088969	229	*	39.2545	-1.10265	0.200934	-5.42288	5.86459e-08	3.02745e-06	Intron (ENSMUST00000201866.3/432572, intron 3 of 3)	11	62077097	62223013	145917	1	432572	ENSMUST00000202179.1	11644	ENSMUSG00000042331	Specc1	sperm antigen with calponin homology and coiled-coil domains 1
chr11.87638873.87639539	chr11	87638873	87639539	667	*	50.8072	-0.971722	0.177963	-5.41937	5.9809e-08	3.07454e-06	Intron (ENSMUST00000093956.3/327992, intron 5 of 5)	11	87617164	87659542	42379	1	327992	ENSMUST00000093956.3	21709	ENSMUSG00000070345	Hsf5	heat shock transcription factor family member 5
chr2.30800964.30802029	chr2	30800964	30802029	1066	*	27.9057	-1.2533	0.226327	-5.41738	6.04797e-08	3.09824e-06	Promoter (<=1kb)	2	30795301	30801707	6407	2	73598	ENSMUST00000050003.8	0	ENSMUSG00000044320	1700001O22Rik	RIKEN cDNA 1700001O22 gene
chr2.7080772.7081738	chr2	7080772	7081738	967	*	47.5198	-1.0264	0.187923	-5.41565	6.10654e-08	3.12292e-06	Promoter (<=1kb)	2	6543430	7081302	537873	2	14007	ENSMUST00000183209.7	0	ENSMUSG00000002107	Celf2	CUGBP, Elav-like family member 2
chr13.62624076.62624319	chr13	62624076	62624319	244	*	22.4098	-1.37928	0.246367	-5.41546	6.11321e-08	3.12292e-06	Promoter (<=1kb)	13	62603013	62624182	21170	2	211378	ENSMUST00000201563.3	0	ENSMUSG00000072066	6720489N17Rik	RIKEN cDNA 6720489N17 gene
chr5.141902564.141903570	chr5	141902564	141903570	1007	*	23.0485	-1.35203	0.242047	-5.41404	6.1617e-08	3.14332e-06	Intron (ENSMUST00000085774.10/330222, intron 5 of 44)	5	141856787	142213194	356408	1	330222	ENSMUST00000074546.6	45777	ENSMUSG00000039683	Sdk1	sidekick cell adhesion molecule 1
chr5.96625125.96625634	chr5	96625125	96625634	510	*	31.1388	-1.20009	0.217673	-5.41392	6.16605e-08	3.14336e-06	Intron (ENSMUST00000036019.4/231470, intron 20 of 73)	5	96630119	96636766	6648	1	231470	ENSMUST00000198016.1	-4485	ENSMUSG00000034687	Fras1	Fraser extracellular matrix complex subunit 1
chr9.67228892.67229639	chr9	67228892	67229639	748	*	69.258	-0.846569	0.155777	-5.41143	6.25244e-08	3.18164e-06	Exon (ENSMUST00000040025.13/70549, exon 54 of 58)	9	67236660	67236726	67	2	387185	ENSMUST00000102424.2	7087	ENSMUSG00000076379	Mir190a	microRNA 190a
chr9.120191468.120192324	chr9	120191468	120192324	857	*	71.5657	-0.818553	0.150733	-5.40911	6.3339e-08	3.21778e-06	Intron (ENSMUST00000216004.1/17433, intron 1 of 2)	9	120179038	120279171	100134	1	17433	ENSMUST00000216004.1	12430	ENSMUSG00000032517	Mobp	myelin-associated oligodendrocytic basic protein
chr7.27859893.27861305	chr7	27859893	27861305	1413	*	105.721	-0.69849	0.128887	-5.40815	6.36805e-08	3.2329e-06	Promoter (<=1kb)	7	27860585	27880825	20241	1	545938	ENSMUST00000205534.1	0	ENSMUSG00000020420	Zfp607a	zinc finger protein 607A
chr15.31568580.31568983	chr15	31568580	31568983	404	*	35.3834	-1.1427	0.208316	-5.40687	6.41369e-08	3.25158e-06	Promoter (<=1kb)	15	31568791	31588259	19469	1	69574	ENSMUST00000162532.7	0	ENSMUSG00000022235	Cmbl	carboxymethylenebutenolidase-like (Pseudomonas)
chr7.118910566.118910810	chr7	118910566	118910810	245	*	11.0477	-1.96659	0.300106	-5.40657	6.42415e-08	3.25464e-06	Intron (ENSMUST00000098087.8/434232, intron 6 of 8)	7	118937123	118971955	34833	1	434232	ENSMUST00000132148.2	-26313	ENSMUSG00000073856	Iqck	IQ motif containing K
chr12.31073832.31075217	chr12	31073832	31075217	1386	*	60.799	-0.902548	0.166059	-5.406	6.44472e-08	3.26057e-06	Promoter (<=1kb)	12	31073861	31080251	6391	1	104943	ENSMUST00000041133.9	0	ENSMUSG00000036136	Fam110c	family with sequence similarity 110, member C
chr7.48925069.48925694	chr7	48925069	48925694	626	*	44.4922	-1.04879	0.192164	-5.40541	6.46612e-08	3.26915e-06	Intron (ENSMUST00000184336.1/78286, intron 3 of 4)	7	48908716	48963824	55109	1	78286	ENSMUST00000184336.1	16353	ENSMUSG00000052512	Nav2	neuron navigator 2
chr13.89742111.89742825	chr13	89742111	89742825	715	*	88.7975	-0.80775	0.149103	-5.40237	6.57674e-08	3.31823e-06	Promoter (<=1kb)	13	89655312	89742509	87198	2	13003	ENSMUST00000109546.8	0	ENSMUSG00000021614	Vcan	versican
chr7.89782146.89782585	chr7	89782146	89782585	440	*	31.5215	-1.20532	0.21922	-5.40184	6.59617e-08	3.32575e-06	Intron (ENSMUST00000159504.7/109264, intron 4 of 6)	7	89739917	89818931	79015	1	109264	ENSMUST00000160995.1	42229	ENSMUSG00000030621	Me3	malic enzyme 3, NADP(+)-dependent, mitochondrial
chr6.23132618.23133614	chr6	23132618	23133614	997	*	27.3293	-1.25604	0.227347	-5.40105	6.62536e-08	3.33485e-06	Promoter (<=1kb)	6	23072173	23132986	60814	2	30956	ENSMUST00000031707.13	0	ENSMUSG00000029695	Aass	aminoadipate-semialdehyde synthase
chr1.170485180.170485829	chr1	170485180	170485829	650	*	21.992	-1.38551	0.248306	-5.39559	6.82995e-08	3.42251e-06	Intron (ENSMUST00000160456.7/70729, intron 2 of 9)	1	170338209	170454914	116706	2	70729	ENSMUST00000160816.7	-30266	ENSMUSG00000038473	Nos1ap	nitric oxide synthase 1 (neuronal) adaptor protein
chr1.21527222.21527949	chr1	21527222	21527949	728	*	40.6797	-1.07474	0.196993	-5.39459	6.86813e-08	3.4393e-06	Intron (ENSMUST00000029667.12/226922, intron 3 of 13)	1	21383556	21386373	2818	1	98582	ENSMUST00000147615.1	143666	ENSMUSG00000085079	Khdc1b	KH domain containing 1B
chr14.76686942.76687421	chr14	76686942	76687421	480	*	21.7093	-1.38357	0.247863	-5.39296	6.93055e-08	3.46349e-06	Exon (ENSMUST00000189375.1/ENSMUST00000189375.1, exon 2 of 2)	14	76681754	76686887	5134	1	73272	ENSMUST00000191384.1	5188	ENSMUSG00000101009	1700108F19Rik	RIKEN cDNA 1700108F19 gene
chr5.44593527.44594155	chr5	44593527	44594155	629	*	22.9403	-1.39918	0.251198	-5.3917	6.97951e-08	3.48558e-06	Promoter (<=1kb)	5	44479171	44593879	114709	2	16826	ENSMUST00000199471.4	0	ENSMUSG00000039706	Ldb2	LIM domain binding 2
chr8.123254053.123255090	chr8	123254053	123255090	1038	*	76.4141	-0.792597	0.146529	-5.39012	7.04117e-08	3.50955e-06	Promoter (<=1kb)	8	123254195	123269745	15551	1	57247	ENSMUST00000001092.14	0	ENSMUSG00000001065	Zfp276	zinc finger protein (C2H2 type) 276
chr1.159566746.159567215	chr1	159566746	159567215	470	*	31.11	-1.18728	0.216526	-5.3868	7.17229e-08	3.56251e-06	Intron (ENSMUST00000192069.5/21960, intron 1 of 22)	1	159523841	159737795	213955	1	21960	ENSMUST00000195199.1	42905	ENSMUSG00000015829	Tnr	tenascin R
chr14.27156052.27156674	chr14	27156052	27156674	623	*	32.3715	-1.17172	0.214279	-5.37876	7.50023e-08	3.69546e-06	Intron (ENSMUST00000225949.1/71704, intron 3 of 13)	14	27114899	27403308	288410	1	71704	ENSMUST00000225949.1	41153	ENSMUSG00000021895	Arhgef3	Rho guanine nucleotide exchange factor (GEF) 3
chr2.33306605.33306983	chr2	33306605	33306983	379	*	54.3413	-0.933306	0.172526	-5.37477	7.66823e-08	3.76941e-06	Intron (ENSMUST00000131298.6/241308, intron 4 of 17)	2	33133417	33371429	238013	2	241308	ENSMUST00000131298.6	64446	ENSMUSG00000038831	Ralgps1	Ral GEF with PH domain and SH3 binding motif 1
chr13.64489980.64490297	chr13	64489980	64490297	318	*	21.2787	-1.41311	0.253662	-5.37437	7.6851e-08	3.76941e-06	Intron (ENSMUST00000221181.1/ENSMUST00000221181.1, intron 1 of 2)	13	64481246	64497792	16547	2	68880	ENSMUST00000180282.1	7495	ENSMUSG00000096537	Fam240b	family with sequence similarity 240 member B
chr11.94392335.94393206	chr11	94392335	94393206	872	*	36.1569	-1.12917	0.2073	-5.37434	7.68618e-08	3.76941e-06	Promoter (<=1kb)	11	94343295	94392976	49682	2	76408	ENSMUST00000178136.7	0	ENSMUSG00000020865	Abcc3	ATP-binding cassette, sub-family C (CFTR/MRP), member 3
chr19.10697264.10698001	chr19	10697264	10698001	738	*	46.8142	-0.996618	0.183881	-5.37416	7.6942e-08	3.77082e-06	Intron (ENSMUST00000237240.1/107305, intron 1 of 3)	19	10688765	10714627	25863	1	107305	ENSMUST00000235921.1	8499	ENSMUSG00000048832	Vps37c	vacuolar protein sorting 37C
chr16.20240512.20241516	chr16	20240512	20241516	1005	*	57.3186	-0.903503	0.167165	-5.37345	7.7244e-08	3.78059e-06	Promoter (<=1kb)	16	20233303	20241358	8056	2	208158	ENSMUST00000040880.8	0	ENSMUSG00000041205	Map6d1	MAP6 domain containing 1
chr2.156420451.156421931	chr2	156420451	156421931	1481	*	99.5067	-0.745388	0.138478	-5.37052	7.85089e-08	3.83239e-06	Promoter (<=1kb)	2	156420909	156543214	122306	1	13821	ENSMUST00000103137.9	0	ENSMUSG00000027624	Epb41l1	erythrocyte membrane protein band 4.1 like 1
chr12.74952652.74953188	chr12	74952652	74953188	537	*	21.3589	-1.40022	0.251633	-5.37052	7.85109e-08	3.83239e-06	Intron (ENSMUST00000042299.3/238271, intron 10 of 10)	12	74897220	75177332	280113	2	238271	ENSMUST00000042299.3	224144	ENSMUSG00000034402	Kcnh5	potassium voltage-gated channel, subfamily H (eag-related), member 5
chr19.11625176.11625575	chr19	11625176	11625575	400	*	20.351	-1.42766	0.255929	-5.3667	8.01886e-08	3.90393e-06	Promoter (1-2kb)	19	11616957	11623719	6763	2	14126	ENSMUST00000025583.11	-1457	ENSMUSG00000024680	Ms4a2	membrane-spanning 4-domains, subfamily A, member 2
chr11.87778153.87779209	chr11	87778153	87779209	1057	*	41.2463	-1.05333	0.194229	-5.36627	8.038e-08	3.91066e-06	Promoter (<=1kb)	11	87778793	87785928	7136	1	207777	ENSMUST00000148814.7	0	ENSMUSG00000034156	Tspoap1	TSPO associated protein 1
chr5.139730732.139731538	chr5	139730732	139731538	807	*	65.4942	-0.863992	0.160244	-5.3661	8.04558e-08	3.91176e-06	Promoter (1-2kb)	5	139706696	139732834	26139	2	231830	ENSMUST00000170773.5	1296	ENSMUSG00000036718	Micall2	MICAL-like 2
chr5.88796601.88797520	chr5	88796601	88797520	920	*	26.7118	-1.26344	0.230178	-5.36367	8.15471e-08	3.94916e-06	Intron (ENSMUST00000197195.1/ENSMUST00000197195.1, intron 1 of 1)	5	88764996	88783281	18286	1	13178	ENSMUST00000031311.9	31605	ENSMUSG00000029366	Dck	deoxycytidine kinase
chr6.21262233.21262606	chr6	21262233	21262606	374	*	31.381	-1.21081	0.221809	-5.36161	8.2483e-08	3.98399e-06	Exon (ENSMUST00000202678.1/ENSMUST00000202678.1, exon 1 of 1)	6	21215503	21729805	514303	1	16508	ENSMUST00000081542.5	46730	ENSMUSG00000060882	Kcnd2	potassium voltage-gated channel, Shal-related family, member 2
chr5.36905051.36905792	chr5	36905051	36905792	742	*	35.6536	-1.15737	0.212834	-5.36008	8.3185e-08	4.01e-06	Intron (ENSMUST00000031003.10/269643, intron 1 of 8)	5	36873595	36876879	3285	2	71054	ENSMUST00000152862.1	-28172	ENSMUSG00000087487	Ppp2r2cos	protein phosphatase 2, regulatory subunit B, gamma, opposite strand
chr3.145504818.145505393	chr3	145504818	145505393	576	*	23.0362	-1.34885	0.244334	-5.35305	8.64839e-08	4.15269e-06	Intron (ENSMUST00000029848.4/71355, intron 47 of 59)	3	145515368	145538623	23256	1	71355	ENSMUST00000127379.1	-9975	ENSMUSG00000028197	Col24a1	collagen, type XXIV, alpha 1
chr3.83249630.83250588	chr3	83249630	83250588	959	*	36.6466	-1.10928	0.204614	-5.35182	8.70719e-08	4.1782e-06	Intron (ENSMUST00000191829.1/100534287, intron 3 of 19)	3	83125276	83129246	3971	2	100038599	ENSMUST00000047876.6	-120384	NA	Gm10710	predicted gene 10710
chr4.114516885.114517439	chr4	114516885	114517439	555	*	55.9669	-0.906948	0.168605	-5.34614	8.9848e-08	4.29713e-06	Intron (ENSMUST00000094894.3/666048, intron 2 of 6)	4	114406724	114615098	208375	1	666048	ENSMUST00000094894.3	110161	ENSMUSG00000070867	Trabd2b	TraB domain containing 2B
chr8.104509033.104510009	chr8	104509033	104510009	977	*	46.8362	-0.988024	0.18341	-5.34255	9.16474e-08	4.36371e-06	Promoter (<=1kb)	8	104446719	104509887	63169	2	320022	ENSMUST00000064576.7	0	ENSMUSG00000052616	Terb1	telomere repeat binding bouquet formation protein 1
chr14.7765787.7766252	chr14	7765787	7766252	466	*	23.2803	-1.34127	0.243689	-5.34255	9.16496e-08	4.36371e-06	Exon (ENSMUST00000081331.10/ENSMUST00000081331.10, exon 6 of 9)	14	7817957	7951588	133632	1	286940	ENSMUST00000052678.8	-51705	ENSMUSG00000025278	Flnb	filamin, beta
chr1.21676372.21677065	chr1	21676372	21677065	694	*	27.2683	-1.25651	0.230046	-5.34072	9.25758e-08	4.39642e-06	Intron (ENSMUST00000029667.12/226922, intron 1 of 13)	1	21577644	21855902	278259	2	226922	ENSMUST00000134505.1	178837	ENSMUSG00000028033	Kcnq5	potassium voltage-gated channel, subfamily Q, member 5
chr18.76066979.76067597	chr18	76066979	76067597	619	*	40.8645	-1.04556	0.193739	-5.33981	9.3044e-08	4.41296e-06	Intron (ENSMUST00000058997.14/207259, intron 3 of 4)	18	76059458	76146443	86986	1	207259	ENSMUST00000167921.1	7521	ENSMUSG00000044646	Zbtb7c	zinc finger and BTB domain containing 7C
chr15.9524923.9525251	chr15	9524923	9525251	329	*	23.512	-1.34787	0.245441	-5.33361	9.62777e-08	4.53999e-06	Exon (ENSMUST00000228782.1/16197, exon 2 of 8)	15	9511898	9529766	17869	2	16197	ENSMUST00000227234.1	4515	ENSMUSG00000003882	Il7r	interleukin 7 receptor
chr11.115698979.115700080	chr11	115698979	115700080	1102	*	60.609	-0.893796	0.166815	-5.32991	9.82623e-08	4.62372e-06	Promoter (<=1kb)	11	115644045	115699307	55263	2	14784	ENSMUST00000106499.7	0	ENSMUSG00000059923	Grb2	growth factor receptor bound protein 2
chr15.54952044.54952667	chr15	54952044	54952667	624	*	29.9763	-1.20832	0.222495	-5.32941	9.85332e-08	4.6315e-06	Promoter (<=1kb)	15	54952070	54960871	8802	1	102638507	ENSMUST00000228229.1	0	NA	Gm26684	predicted gene, 26684
chr18.77511780.77512614	chr18	77511780	77512614	835	*	27.8108	-1.2575	0.231052	-5.32738	9.96386e-08	4.6745e-06	Intron (ENSMUST00000026494.13/225743, intron 1 of 7)	18	77468321	77505118	36798	2	225743	ENSMUST00000182348.2	-6662	ENSMUSG00000025427	Rnf165	ring finger protein 165
chr18.39236581.39236915	chr18	39236581	39236915	335	*	29.4039	-1.1998	0.221045	-5.32499	1.0096e-07	4.72464e-06	Intron (ENSMUST00000097593.8/71302, intron 14 of 22)	18	39227368	39372511	145144	1	71302	ENSMUST00000154551.7	9213	ENSMUSG00000036452	Arhgap26	Rho GTPase activating protein 26
chr4.139310063.139311424	chr4	139310063	139311424	1362	*	143.161	-0.606751	0.113859	-5.32303	1.02052e-07	4.76946e-06	Promoter (<=1kb)	4	139310744	139318426	7683	1	110198	ENSMUST00000073787.6	0	ENSMUSG00000028743	Akr7a5	aldo-keto reductase family 7, member A5 (aflatoxin aldehyde reductase)
chr8.93854663.93855765	chr8	93854663	93855765	1103	*	66.3193	-0.841089	0.157372	-5.32037	1.03558e-07	4.8276e-06	Intron (ENSMUST00000137202.7/14681, intron 2 of 5)	8	93896231	93968163	71933	1	14681	ENSMUST00000127900.1	-40466	ENSMUSG00000031748	Gnao1	guanine nucleotide binding protein, alpha O
chr18.33059801.33060661	chr18	33059801	33060661	861	*	24.3985	-1.29815	0.237863	-5.3127	1.08011e-07	5.00033e-06	Intron (ENSMUST00000234205.1/12326, intron 4 of 14)	18	32939158	33186270	247113	1	12326	ENSMUST00000042868.5	120643	ENSMUSG00000038128	Camk4	calcium/calmodulin-dependent protein kinase IV
chr16.88114734.88115453	chr16	88114734	88115453	720	*	27.6005	-1.24718	0.229856	-5.30916	1.10134e-07	5.08716e-06	Intron (ENSMUST00000228188.1/14805, intron 1 of 16)	16	87912421	88056176	143756	2	14805	ENSMUST00000114137.1	-58558	ENSMUSG00000022935	Grik1	glutamate receptor, ionotropic, kainate 1
chr2.102049833.102050287	chr2	102049833	102050287	455	*	35.5279	-1.11075	0.206466	-5.30767	1.11036e-07	5.11142e-06	Intron (ENSMUST00000140238.1/ENSMUST00000140238.1, intron 1 of 4)	2	102111569	102138119	26551	2	241576	ENSMUST00000127888.1	87832	ENSMUSG00000048058	Ldlrad3	low density lipoprotein receptor class A domain containing 3
chr14.16554420.16555561	chr14	16554420	16555561	1142	*	84.7846	-0.761447	0.143102	-5.30609	1.12002e-07	5.14624e-06	Intron (ENSMUST00000063750.7/218772, intron 1 of 7)	14	16443820	16575045	131226	2	218772	ENSMUST00000225594.1	19484	ENSMUSG00000017491	Rarb	retinoic acid receptor, beta
chr15.51320163.51320771	chr15	51320163	51320771	609	*	43.5089	-1.03333	0.192975	-5.30417	1.13186e-07	5.19087e-06	Intron (ENSMUST00000226948.1/100502643, intron 2 of 5)	15	51231640	51395610	163971	2	100502643	ENSMUST00000226948.1	74839	ENSMUSG00000115654	Gm19303	predicted gene, 19303
chr15.98772173.98773188	chr15	98772173	98773188	1016	*	42.6483	-1.03293	0.192882	-5.30349	1.13607e-07	5.20371e-06	3' UTR	15	98772202	98777029	4828	2	22410	ENSMUST00000228594.1	3841	ENSMUSG00000022996	Wnt10b	wingless-type MMTV integration site family, member 10B
chr7.112510495.112511030	chr7	112510495	112511030	536	*	26.4998	-1.25663	0.231616	-5.30236	1.14318e-07	5.22326e-06	Intron (ENSMUST00000106643.7/57342, intron 2 of 13)	7	112519701	112588970	69270	1	57342	ENSMUST00000106640.1	-8671	ENSMUSG00000030770	Parva	parvin, alpha
chr8.60441079.60441670	chr8	60441079	60441670	592	*	49.0259	-1.0008	0.187255	-5.30222	1.14403e-07	5.22391e-06	Intron (ENSMUST00000093494.5/ENSMUST00000093494.5, intron 2 of 2)	8	60505932	60545677	39746	1	23923	ENSMUST00000079472.3	-64262	ENSMUSG00000057228	Aadat	aminoadipate aminotransferase
chr3.49984843.49985151	chr3	49984843	49985151	309	*	11.2469	-1.85885	0.301214	-5.29798	1.17091e-07	5.32679e-06	Intron (ENSMUST00000194462.5/26570, intron 11 of 11)	3	49745271	49757325	12055	2	73173	ENSMUST00000193600.1	-227518	ENSMUSG00000037892	Pcdh18	protocadherin 18
chr3.90537108.90538109	chr3	90537108	90538109	1002	*	61.8922	-0.859429	0.161498	-5.29505	1.18985e-07	5.3996e-06	Promoter (<=1kb)	3	90537254	90543148	5895	1	67860	ENSMUST00000098911.9	0	ENSMUSG00000074457	S100a16	S100 calcium binding protein A16
chr19.50603398.50604260	chr19	50603398	50604260	863	*	74.0131	-0.843618	0.158709	-5.29368	1.19882e-07	5.43698e-06	Intron (ENSMUST00000209413.1/58178, intron 1 of 25)	19	50147660	50678485	530826	2	58178	ENSMUST00000211687.1	74225	ENSMUSG00000043531	Sorcs1	sortilin-related VPS10 domain containing receptor 1
chr4.117651112.117651678	chr4	117651112	117651678	567	*	19.1964	-1.42612	0.258592	-5.28984	1.22425e-07	5.53863e-06	Intron (ENSMUST00000037127.14/140546, intron 8 of 8)	4	117637338	117674281	36944	1	140546	ENSMUST00000134379.1	13774	ENSMUSG00000033423	Eri3	exoribonuclease 3
chr11.81402176.81403014	chr11	81402176	81403014	839	*	71.023	-0.80475	0.151566	-5.28914	1.2289e-07	5.55625e-06	Exon (ENSMUST00000141593.1/ENSMUST00000141593.1, exon 3 of 3)	11	81572655	81573473	819	2	237880	ENSMUST00000117522.1	170459	ENSMUSG00000080980	1700071K01Rik	RIKEN cDNA 1700071K01 gene
chr9.22388426.22389590	chr9	22388426	22389590	1165	*	114.611	-0.665507	0.125634	-5.2884	1.23394e-07	5.57221e-06	Promoter (<=1kb)	9	22332012	22389188	57177	2	68743	ENSMUST00000040912.8	0	ENSMUSG00000036777	Anln	anillin, actin binding protein
chr8.95185186.95186323	chr8	95185186	95186323	1138	*	44.1793	-1.00043	0.187543	-5.28614	1.24921e-07	5.63425e-06	Intron (ENSMUST00000212842.1/16582, intron 1 of 4)	8	95110249	95182791	72543	2	16582	ENSMUST00000212424.1	-2395	ENSMUSG00000031788	Kifc3	kinesin family member C3
chr9.117480222.117480903	chr9	117480222	117480903	682	*	19.1293	-1.41678	0.257127	-5.28603	1.25e-07	5.63435e-06	Intron (ENSMUST00000164018.8/207181, intron 1 of 14)	9	116578025	117629913	1051889	2	207181	ENSMUST00000164018.8	149010	ENSMUSG00000039607	Rbms3	RNA binding motif, single stranded interacting protein
chr4.129951238.129952047	chr4	129951238	129952047	810	*	47.5302	-0.97966	0.183997	-5.28221	1.27637e-07	5.73211e-06	Exon (ENSMUST00000084263.5/ENSMUST00000084263.5, exon 8 of 14)	4	129960374	129963520	3147	1	72225	ENSMUST00000147634.7	-8327	NA	1700003M07Rik	RIKEN cDNA 1700003M07 gene
chr9.69259392.69260105	chr9	69259392	69260105	714	*	36.6298	-1.1076	0.206994	-5.28189	1.27859e-07	5.73858e-06	Intron (ENSMUST00000034766.13/19883, intron 2 of 10)	9	69289682	69379809	90128	1	19883	ENSMUST00000113624.2	-29577	ENSMUSG00000032238	Rora	RAR-related orphan receptor alpha
chr14.22920873.22921501	chr14	22920873	22921501	629	*	28.3735	-1.20239	0.223146	-5.28168	1.28003e-07	5.74154e-06	Intron (ENSMUST00000075639.10/76633, intron 6 of 6)	14	23038194	23094571	56378	2	791307	ENSMUST00000090409.1	173070	ENSMUSG00000068680	Gm10248	predicted gene 10248
chr9.86324858.86325583	chr9	86324858	86325583	726	*	19.7328	-1.44854	0.263595	-5.2811	1.28409e-07	5.75277e-06	Intron (ENSMUST00000034986.13/70348, intron 9 of 9)	9	86307306	86464950	157645	2	70348	ENSMUST00000034986.13	139367	ENSMUSG00000032415	Ube2cbp	ubiquitin-conjugating enzyme E2C binding protein
chr10.57631759.57632585	chr10	57631759	57632585	827	*	31.8603	-1.1656	0.217142	-5.28077	1.28645e-07	5.75982e-06	Promoter (<=1kb)	10	57631981	57738928	106948	1	18768	ENSMUST00000095668.9	0	ENSMUSG00000019876	Pkib	protein kinase inhibitor beta, cAMP dependent, testis specific
chr14.28370565.28371051	chr14	28370565	28371051	487	*	24.6506	-1.29593	0.239138	-5.27995	1.29219e-07	5.77498e-06	Intron (ENSMUST00000210135.1/238988, intron 19 of 19)	14	28455521	28476003	20483	1	238988	ENSMUST00000224045.1	-84470	ENSMUSG00000040640	Erc2	ELKS/RAB6-interacting/CAST family member 2
chr2.66104949.66105262	chr2	66104949	66105262	314	*	13.923	-1.60623	0.281779	-5.27693	1.31366e-07	5.84958e-06	Intron (ENSMUST00000028378.3/14425, intron 2 of 10)	2	66095641	66102483	6843	2	14425	ENSMUST00000153563.1	-2466	ENSMUSG00000026994	Galnt3	polypeptide N-acetylgalactosaminyltransferase 3
chr1.38897388.38898285	chr1	38897388	38898285	898	*	57.4825	-0.897543	0.169172	-5.27542	1.32449e-07	5.88716e-06	Promoter (<=1kb)	1	38863867	38898010	34144	2	98388	ENSMUST00000027249.11	0	ENSMUSG00000026080	Chst10	carbohydrate sulfotransferase 10
chrX.96713036.96713845	chrX	96713036	96713845	810	*	21.8013	-1.37169	0.251911	-5.27141	1.35379e-07	5.98841e-06	Promoter (<=1kb)	20	96713441	96716520	3080	1	76206	ENSMUST00000139205.7	0	ENSMUSG00000031210	Gpr165	G protein-coupled receptor 165
chr17.86350305.86351328	chr17	86350305	86351328	1024	*	38.643	-1.05877	0.198624	-5.27028	1.36215e-07	6.01818e-06	Intron (ENSMUST00000097275.8/18754, intron 1 of 14)	17	86285164	86287178	2015	2	72104	ENSMUST00000191222.1	-63127	ENSMUSG00000100738	2010106C02Rik	RIKEN cDNA 2010106C02 gene
chr11.50674399.50674988	chr11	50674399	50674988	590	*	70.1202	-0.838271	0.158512	-5.2665	1.39047e-07	6.13222e-06	Intron (ENSMUST00000142118.2/216725, intron 3 of 20)	11	50602084	50807573	205490	1	216725	ENSMUST00000040523.8	72315	ENSMUSG00000036545	Adamts2	a disintegrin-like and metallopeptidase (reprolysin type) with thrombospondin type 1 motif, 2
chr4.43727056.43727367	chr4	43727056	43727367	312	*	59.7191	-0.872856	0.164879	-5.26577	1.39602e-07	6.14933e-06	Promoter (<=1kb)	4	43727188	43728639	1452	1	100039781	ENSMUST00000095109.4	0	ENSMUSG00000071001	Hrct1	histidine rich carboxyl terminus 1
chrX.136976754.136977204	chrX	136976754	136977204	451	*	22.8928	-1.32639	0.244607	-5.26406	1.40909e-07	6.18467e-06	Promoter (<=1kb)	20	136954988	136976869	21882	2	399591	ENSMUST00000127404.7	0	ENSMUSG00000072955	Tmsb15l	thymosin beta 15b like
chr9.108104591.108105377	chr9	108104591	108105377	787	*	25.4839	-1.25849	0.233584	-5.25988	1.44151e-07	6.30442e-06	Exon (ENSMUST00000035208.13/12217, exon 7 of 12)	9	108096023	108110413	14391	2	12217	ENSMUST00000124763.1	5036	ENSMUSG00000032589	Bsn	bassoon
chr14.73533541.73534035	chr14	73533541	73534035	495	*	20.7223	-1.38032	0.253639	-5.25459	1.48358e-07	6.4577e-06	Intron (ENSMUST00000162691.1/20916, intron 3 of 3)	14	73525319	73560543	35225	1	20916	ENSMUST00000162691.1	8222	ENSMUSG00000022110	Sucla2	succinate-Coenzyme A ligase, ADP-forming, beta subunit
chr4.136513017.136513509	chr4	136513017	136513509	493	*	40.1288	-1.05618	0.198989	-5.25041	1.5176e-07	6.59017e-06	Intron (ENSMUST00000170102.7/269593, intron 1 of 4)	4	136521395	136546394	25000	1	269593	ENSMUST00000063021.6	-7886	ENSMUSG00000001089	Luzp1	leucine zipper protein 1
chr14.34545738.34546219	chr14	34545738	34546219	482	*	63.4392	-0.840104	0.159494	-5.24276	1.58188e-07	6.84911e-06	Intron (ENSMUST00000022327.12/24131, intron 9 of 13)	14	34511621	34522801	11181	2	78243	ENSMUST00000022325.2	-22937	ENSMUSG00000021797	9230112D13Rik	RIKEN cDNA 9230112D13 gene
chr4.131837622.131838476	chr4	131837622	131838476	855	*	75.4908	-0.794802	0.151133	-5.24102	1.59688e-07	6.90594e-06	Promoter (<=1kb)	4	131768457	131838288	69832	2	19273	ENSMUST00000105987.8	0	ENSMUSG00000028909	Ptpru	protein tyrosine phosphatase, receptor type, U
chr6.114957837.114958642	chr6	114957837	114958642	806	*	37.6461	-1.06319	0.200522	-5.23986	1.60694e-07	6.93721e-06	5' UTR	6	114862321	114969180	106860	2	232334	ENSMUST00000147639.7	10538	ENSMUSG00000030315	Vgll4	vestigial like family member 4
chr2.163749590.163750540	chr2	163749590	163750540	951	*	38.0902	-1.0743	0.202806	-5.23578	1.64288e-07	7.08404e-06	Promoter (<=1kb)	2	163726584	163750239	23656	2	11486	ENSMUST00000017841.3	0	ENSMUSG00000017697	Ada	adenosine deaminase
chr8.95596463.95597393	chr8	95596463	95597393	931	*	44.0805	-1.00563	0.190396	-5.23544	1.64589e-07	7.08872e-06	Intron (ENSMUST00000211925.1/ENSMUST00000211925.1, intron 1 of 4)	8	95559069	95576340	17272	2	70993	ENSMUST00000212513.1	-20123	ENSMUSG00000048400	Prss54	protease, serine 54
chr8.35728284.35728623	chr8	35728284	35728623	340	*	29.949	-1.18679	0.222673	-5.23324	1.66564e-07	7.16539e-06	Intron (ENSMUST00000210289.1/ENSMUST00000210289.1, intron 3 of 4)	8	35765790	35818047	52258	1	100502846	ENSMUST00000207505.1	-37167	ENSMUSG00000109372	Gm19410	predicted gene, 19410
chr1.9630078.9631011	chr1	9630078	9631011	934	*	50.4567	-0.93746	0.177893	-5.23285	1.66915e-07	7.17209e-06	Promoter (<=1kb)	1	9560832	9631092	70261	2	72481	ENSMUST00000115480.7	81	ENSMUSG00000079671	2610203C22Rik	RIKEN cDNA 2610203C22 gene
chr11.87555131.87555673	chr11	87555131	87555673	543	*	51.878	-0.957401	0.181719	-5.23145	1.68182e-07	7.2139e-06	3' UTR	11	87566653	87590539	23887	1	18952	ENSMUST00000239011.1	-10980	ENSMUSG00000020486	2023-09-04	septin 4
chr9.119001765.119002841	chr9	119001765	119002841	1077	*	76.8656	-0.797004	0.151845	-5.23072	1.68851e-07	7.23414e-06	Intron (ENSMUST00000073109.11/69274, intron 1 of 7)	9	119031796	119031885	90	1	387218	ENSMUST00000083579.1	-28955	ENSMUSG00000065513	Mir26a-1	microRNA 26a-1
chr3.89348829.89349632	chr3	89348829	89349632	804	*	48.3981	-0.980176	0.186013	-5.22906	1.70374e-07	7.28243e-06	Promoter (<=1kb)	3	89348518	89349107	590	2	11490	ENSMUST00000134590.1	0	ENSMUSG00000028041	Adam15	a disintegrin and metallopeptidase domain 15 (metargidin)
chr1.84052786.84053427	chr1	84052786	84053427	642	*	43.1928	-1.00311	0.190181	-5.2254	1.7378e-07	7.41752e-06	Promoter (<=1kb)	1	84037926	84053253	15328	2	98496	ENSMUST00000175948.1	0	ENSMUSG00000045658	Pid1	phosphotyrosine interaction domain containing 1
chr7.123500212.123500792	chr7	123500212	123500792	581	*	22.9272	-1.31	0.243633	-5.22534	1.73837e-07	7.41752e-06	Promoter (<=1kb)	7	123475384	123500449	25066	2	210162	ENSMUST00000042470.13	0	ENSMUSG00000030757	Zkscan2	zinc finger with KRAB and SCAN domains 2
chr15.92051016.92051641	chr15	92051016	92051641	626	*	24.7718	-1.27243	0.237395	-5.22455	1.74574e-07	7.44467e-06	Promoter (<=1kb)	15	92051165	92249451	198287	1	12805	ENSMUST00000141187.7	0	ENSMUSG00000055022	Cntn1	contactin 1
chr2.20352645.20353507	chr2	20352645	20353507	863	*	26.7922	-1.22443	0.229363	-5.22361	1.75469e-07	7.47416e-06	Intron (ENSMUST00000114610.7/208618, intron 3 of 7)	2	20339824	20661918	322095	1	208618	ENSMUST00000131714.7	12821	ENSMUSG00000036617	Etl4	enhancer trap locus 4
chr8.93038862.93039300	chr8	93038862	93039300	439	*	22.3176	-1.36103	0.252872	-5.22031	1.7862e-07	7.59957e-06	Promoter (1-2kb)	8	93035950	93041103	5154	2	244595	ENSMUST00000209753.1	1803	ENSMUSG00000071047	Ces1a	carboxylesterase 1A
chr14.11492090.11492517	chr14	11492090	11492517	428	*	22.8701	-1.3146	0.244755	-5.21839	1.80484e-07	7.66189e-06	Intron (ENSMUST00000225280.1/ENSMUST00000225280.1, intron 1 of 1)	14	11553532	12242041	688510	1	19270	ENSMUST00000022264.12	-61015	ENSMUSG00000021745	Ptprg	protein tyrosine phosphatase, receptor type, G
chr15.90646873.90647816	chr15	90646873	90647816	944	*	37.4209	-1.06527	0.201754	-5.21696	1.81888e-07	7.71628e-06	Promoter (1-2kb)	15	90643329	90649438	6110	2	66871	ENSMUST00000140171.7	1622	ENSMUSG00000052560	Cpne8	copine VIII
chr7.3667194.3667381	chr7	3667194	3667381	188	*	16.7393	-1.47377	0.268472	-5.21601	1.82821e-07	7.74442e-06	Promoter (<=1kb)	7	3665791	3666883	1093	2	353499	ENSMUST00000145034.2	-311	ENSMUSG00000019734	Tmc4	transmembrane channel-like gene family 4
chr11.54115969.54116657	chr11	54115969	54116657	689	*	80.3069	-0.760289	0.145331	-5.21585	1.82972e-07	7.74442e-06	Intron (ENSMUST00000093107.11/18452, intron 6 of 15)	11	54113203	54114274	1072	1	18452	ENSMUST00000155299.1	2766	ENSMUSG00000018906	P4ha2	procollagen-proline, 2-oxoglutarate 4-dioxygenase (proline 4-hydroxylase), alpha II polypeptide
chr11.62090345.62090671	chr11	62090345	62090671	327	*	41.159	-1.03856	0.197205	-5.21186	1.86952e-07	7.88564e-06	Intron (ENSMUST00000201866.3/432572, intron 3 of 3)	11	62077097	62223013	145917	1	432572	ENSMUST00000202179.1	13248	ENSMUSG00000042331	Specc1	sperm antigen with calponin homology and coiled-coil domains 1
chr16.18383016.18384156	chr16	18383016	18384156	1141	*	57.7937	-0.878855	0.167727	-5.21074	1.88086e-07	7.92894e-06	Intron (ENSMUST00000115614.8/11877, intron 2 of 17)	16	18380783	18406747	25965	1	11877	ENSMUST00000115613.8	2233	ENSMUSG00000000325	Arvcf	armadillo repeat gene deleted in velocardiofacial syndrome
chr2.32776308.32776525	chr2	32776308	32776525	218	*	25.7554	-1.24065	0.232815	-5.2076	1.91297e-07	8.03208e-06	Promoter (<=1kb)	2	32775865	32777449	1585	1	329384	ENSMUST00000138214.1	443	ENSMUSG00000053746	Ptrh1	peptidyl-tRNA hydrolase 1 homolog
chr2.145693258.145693521	chr2	145693258	145693521	264	*	12.4075	-1.6747	0.292081	-5.20593	1.93029e-07	8.10018e-06	Intron (ENSMUST00000231581.1/408057, intron 2 of 4)	2	145701197	145753672	52476	1	408057	ENSMUST00000137180.2	-7676	ENSMUSG00000001768	BC039771	cDNA sequence BC039771
chr3.123312312.123313071	chr3	123312312	123313071	760	*	58.9246	-0.869183	0.166168	-5.20347	1.95598e-07	8.19861e-06	Intron (ENSMUST00000047923.11/69608, intron 8 of 22)	3	123290398	123365636	75239	1	69608	ENSMUST00000197291.4	21914	ENSMUSG00000039234	Sec24d	Sec24 related gene family, member D (S. cerevisiae)
chr18.63385974.63387333	chr18	63385974	63387333	1360	*	111.033	-0.673529	0.129227	-5.20326	1.95824e-07	8.20343e-06	Promoter (<=1kb)	18	63010213	63387183	376971	2	667742	ENSMUST00000047480.12	0	ENSMUSG00000041482	Piezo2	piezo-type mechanosensitive ion channel component 2
chr15.85657786.85657976	chr15	85657786	85657976	191	*	27.695	-1.21597	0.229023	-5.20147	1.97715e-07	8.27322e-06	Intron (ENSMUST00000230234.1/ENSMUST00000230234.1, intron 1 of 1)	15	85653616	85707524	53909	1	102800312	ENSMUST00000230913.1	4170	NA	Lncppara	long noncoding RNA near Ppara
chr1.168220828.168221294	chr1	168220828	168221294	467	*	36.6131	-1.07497	0.204119	-5.20096	1.98265e-07	8.29153e-06	Intron (ENSMUST00000188912.6/18514, intron 2 of 7)	1	168158370	168164662	6293	2	18514	ENSMUST00000097471.3	-56166	ENSMUSG00000052534	Pbx1	pre B cell leukemia homeobox 1
chr10.103235821.103236422	chr10	103235821	103236422	602	*	25.4366	-1.2473	0.234502	-5.19578	2.03863e-07	8.49183e-06	Promoter (<=1kb)	10	103063198	103236322	173125	2	74978	ENSMUST00000166240.7	0	ENSMUSG00000019892	Lrriq1	leucine-rich repeats and IQ motif containing 1
chr9.42492712.42493138	chr9	42492712	42493138	427	*	17.8992	-1.44909	0.266707	-5.19458	2.05183e-07	8.54199e-06	Intron (ENSMUST00000141275.1/ENSMUST00000141275.1, intron 3 of 4)	9	42449992	42507809	57818	2	272589	ENSMUST00000134374.1	14671	ENSMUSG00000037287	Tbcel	tubulin folding cofactor E-like
chr3.105511791.105512387	chr3	105511791	105512387	597	*	35.0455	-1.11645	0.212249	-5.18917	2.11236e-07	8.73958e-06	Intron (ENSMUST00000098761.9/56543, intron 2 of 6)	3	105458782	105669309	210528	1	56543	ENSMUST00000079169.4	53009	ENSMUSG00000040896	Kcnd3	potassium voltage-gated channel, Shal-related family, member 3
chr11.8882900.8883702	chr11	8882900	8883702	803	*	30.2962	-1.16597	0.220897	-5.18803	2.12528e-07	8.77819e-06	Intron (ENSMUST00000154153.7/ENSMUST00000154153.7, intron 25 of 49)	11	8998739	9010678	11940	2	15574	ENSMUST00000146002.7	126976	ENSMUSG00000020413	Hus1	HUS1 checkpoint clamp component
chr7.72306000.72306974	chr7	72306000	72306974	975	*	57.6305	-0.867216	0.166419	-5.18323	2.18077e-07	8.99225e-06	Promoter (<=1kb)	7	72077830	72306608	228779	2	244049	ENSMUST00000079323.7	0	ENSMUSG00000032776	Mctp2	multiple C2 domains, transmembrane 2
chr8.95533717.95534498	chr8	95533717	95534498	782	*	42.299	-1.01725	0.19446	-5.18189	2.19652e-07	9.04706e-06	Promoter (<=1kb)	8	95534085	95558890	24806	1	244608	ENSMUST00000041569.4	0	ENSMUSG00000036598	Ccdc113	coiled-coil domain containing 113
chr9.104865868.104866273	chr9	104865868	104866273	406	*	38.9086	-1.03891	0.198366	-5.18043	2.21374e-07	9.1027e-06	Intron (ENSMUST00000098443.8/74020, intron 5 of 5)	9	104872679	105022421	149743	1	74020	ENSMUST00000213452.1	-6406	ENSMUSG00000032564	Cpne4	copine IV
chr1.155052656.155053162	chr1	155052656	155053162	507	*	100.935	-0.672796	0.129619	-5.17995	2.21942e-07	9.12095e-06	Intron (ENSMUST00000190720.1/ENSMUST00000190720.1, intron 1 of 3)	1	155063447	155083266	19820	2	671336	ENSMUST00000181160.2	30104	ENSMUSG00000096950	Gm9530	predicted gene 9530
chr10.27652689.27653322	chr10	27652689	27653322	634	*	55.7737	-0.893447	0.171516	-5.17914	2.22915e-07	9.15582e-06	Intron (ENSMUST00000218769.1/ENSMUST00000218769.1, intron 3 of 4)	10	27422392	27619758	197367	2	16773	ENSMUST00000188963.1	-32931	ENSMUSG00000019899	Lama2	laminin, alpha 2
chr1.170416219.170416679	chr1	170416219	170416679	461	*	28.0146	-1.20963	0.229132	-5.17698	2.25508e-07	9.24683e-06	Intron (ENSMUST00000160456.7/70729, intron 2 of 9)	1	170338209	170454914	116706	2	70729	ENSMUST00000160816.7	38235	ENSMUSG00000038473	Nos1ap	nitric oxide synthase 1 (neuronal) adaptor protein
chr18.68915308.68916006	chr18	68915308	68916006	699	*	25.7653	-1.23283	0.233157	-5.16954	2.34665e-07	9.5849e-06	Intron (ENSMUST00000236143.1/78931, intron 3 of 6)	18	68944633	68950141	5509	2	78931	ENSMUST00000025428.5	34135	ENSMUSG00000024546	4930546C10Rik	RIKEN cDNA 4930546C10 gene
chr2.32767094.32767846	chr2	32767094	32767846	753	*	45.8432	-0.95474	0.183703	-5.15577	2.52595e-07	1.01928e-05	3' UTR	2	32760295	32761789	1495	1	30933	ENSMUST00000149987.1	6799	ENSMUSG00000009563	Tor2a	torsin family 2, member A
chr10.96515068.96515770	chr10	96515068	96515770	703	*	24.5693	-1.26275	0.239089	-5.15273	2.56723e-07	1.03366e-05	Intron (ENSMUST00000219016.1/ENSMUST00000219016.1, intron 1 of 1)	10	96617006	96622809	5804	1	12226	ENSMUST00000038377.8	-101236	ENSMUSG00000036478	Btg1	BTG anti-proliferation factor 1
chr11.72206350.72206968	chr11	72206350	72206968	619	*	50.4443	-0.932623	0.179926	-5.14784	2.63497e-07	1.05804e-05	Promoter (<=1kb)	11	72154097	72207026	52930	2	74477	ENSMUST00000204457.2	58	ENSMUSG00000020807	4933427D14Rik	RIKEN cDNA 4933427D14 gene
chr13.81107411.81107856	chr13	81107411	81107856	446	*	39.3841	-1.01969	0.196149	-5.14329	2.69973e-07	1.07992e-05	Intron (ENSMUST00000181043.7/319983, intron 1 of 2)	13	81051181	81078963	27783	1	319983	ENSMUST00000223730.1	56230	ENSMUSG00000097098	9330111N05Rik	RIKEN cDNA 9330111N05 gene
chr10.111339298.111340164	chr10	111339298	111340164	867	*	43.684	-0.974384	0.18783	-5.14259	2.70978e-07	1.08274e-05	Intron (ENSMUST00000219123.1/ENSMUST00000219123.1, intron 1 of 2)	10	111298679	111301727	3049	1	71769	ENSMUST00000040454.4	40619	ENSMUSG00000035759	Bbs10	Bardet-Biedl syndrome 10 (human)
chr17.13920743.13921257	chr17	13920743	13921257	515	*	70.0911	-0.827168	0.160217	-5.14249	2.71118e-07	1.08274e-05	Intron (ENSMUST00000227377.1/ENSMUST00000227377.1, intron 4 of 10)	17	13898824	13905795	6972	1	17356	ENSMUST00000124922.1	21919	ENSMUSG00000068036	Afdn	afadin, adherens junction formation factor
chr7.123486933.123487448	chr7	123486933	123487448	516	*	27.8549	-1.18721	0.226569	-5.13902	2.76172e-07	1.09934e-05	Promoter (1-2kb)	7	123480142	123484977	4836	2	210162	ENSMUST00000125356.1	-1956	ENSMUSG00000030757	Zkscan2	zinc finger with KRAB and SCAN domains 2
chr4.43508630.43509143	chr4	43508630	43509143	514	*	35.9277	-1.07112	0.205983	-5.13686	2.79367e-07	1.11025e-05	Promoter (<=1kb)	4	43504428	43508724	4297	2	230098	ENSMUST00000149817.7	0	ENSMUSG00000051517	Arhgef39	Rho guanine nucleotide exchange factor (GEF) 39
chr11.102276262.102277092	chr11	102276262	102277092	831	*	24.5551	-1.25217	0.237987	-5.13537	2.81589e-07	1.11547e-05	Exon (ENSMUST00000036467.4/217217, exon 3 of 5)	11	102268743	102279462	10720	1	217217	ENSMUST00000036467.4	7519	ENSMUSG00000034768	Asb16	ankyrin repeat and SOCS box-containing 16
chr2.32751358.32751842	chr2	32751358	32751842	485	*	29.7723	-1.15014	0.220305	-5.13247	2.85968e-07	1.1293e-05	Exon (ENSMUST00000074248.10/27387, exon 9 of 12)	2	32757234	32762244	5011	1	30933	ENSMUST00000009707.13	-5392	ENSMUSG00000009563	Tor2a	torsin family 2, member A
chr1.73717105.73717895	chr1	73717105	73717895	791	*	26.8132	-1.20945	0.230806	-5.13211	2.86515e-07	1.13072e-05	Intron (ENSMUST00000191114.6/109198, intron 1 of 3)	1	73618088	73743947	125860	2	109198	ENSMUST00000191114.6	26052	ENSMUSG00000100301	6030407O03Rik	RIKEN cDNA 6030407O03 gene
chr4.140610704.140611629	chr4	140610704	140611629	926	*	83.3587	-0.731133	0.142189	-5.1276	2.93455e-07	1.15255e-05	Exon (ENSMUST00000039204.9/72754, exon 3 of 28)	4	140593169	140617065	23897	2	72754	ENSMUST00000154979.1	5436	ENSMUSG00000040964	Arhgef10l	Rho guanine nucleotide exchange factor (GEF) 10-like
chr1.171501063.171503208	chr1	171501063	171503208	2146	*	400.615	-0.400634	0.0781198	-5.1274	2.93774e-07	1.15256e-05	Promoter (<=1kb)	1	171503478	171504750	1273	1	56009	ENSMUST00000081527.1	-270	ENSMUSG00000060244	Alyref2	Aly/REF export factor 2
chr16.85089629.85090106	chr16	85089629	85090106	478	*	14.897	-1.50463	0.276256	-5.12702	2.94368e-07	1.15428e-05	Intron (ENSMUST00000227723.1/11820, intron 3 of 17)	16	85014305	85027625	13321	2	11820	ENSMUST00000228509.1	-62004	ENSMUSG00000022892	App	amyloid beta (A4) precursor protein
chr6.110664020.110664373	chr6	110664020	110664373	354	*	24.8275	-1.22792	0.23392	-5.12628	2.9552e-07	1.15818e-05	Intron (ENSMUST00000174018.7/108073, intron 1 of 9)	6	110645582	111567230	921649	1	108073	ENSMUST00000172951.1	18438	ENSMUSG00000056755	Grm7	glutamate receptor, metabotropic 7
chr10.74441022.74441809	chr10	74441022	74441809	788	*	28.2797	-1.17514	0.225039	-5.12533	2.97014e-07	1.1628e-05	Intron (ENSMUST00000064562.13/11994, intron 16 of 30)	10	74385873	74396724	10852	1	11994	ENSMUST00000139106.2	55149	ENSMUSG00000052613	Pcdh15	protocadherin 15
chr5.150384320.150385617	chr5	150384320	150385617	1298	*	80.4755	-0.741234	0.144324	-5.12076	3.04303e-07	1.1888e-05	Intron (ENSMUST00000087204.8/320365, intron 17 of 60)	5	150399653	150402323	2671	1	320365	ENSMUST00000200964.1	-14036	ENSMUSG00000056602	Fry	FRY microtubule binding protein
chr1.181016528.181017088	chr1	181016528	181017088	561	*	39.931	-1.0241	0.198052	-5.11684	3.10691e-07	1.2099e-05	Promoter (<=1kb)	1	180989554	181017569	28016	2	13849	ENSMUST00000036928.11	481	ENSMUSG00000038776	Ephx1	epoxide hydrolase 1, microsomal
chr4.43364964.43365853	chr4	43364964	43365853	890	*	26.5708	-1.19898	0.229522	-5.11599	3.12101e-07	1.21371e-05	3' UTR	4	43381979	43427088	45110	1	100213	ENSMUST00000035645.11	-16126	ENSMUSG00000035969	Rusc2	RUN and SH3 domain containing 2
chr5.91532820.91533116	chr5	91532820	91533116	297	*	20.3949	-1.33359	0.25204	-5.11595	3.12164e-07	1.21371e-05	Intron (ENSMUST00000040576.9/231440, intron 1 of 3)	5	91517615	91626894	109280	1	231440	ENSMUST00000040576.9	15205	ENSMUSG00000034981	Parm1	prostate androgen-regulated mucin-like protein 1
chr13.63230974.63232285	chr13	63230974	63232285	1312	*	78.6264	-0.759128	0.147957	-5.11524	3.13344e-07	1.21766e-05	Intron (ENSMUST00000091560.10/72061, intron 10 of 14)	13	63240029	63302282	62254	1	72061	ENSMUST00000222929.1	-7744	ENSMUSG00000021458	Aopep	aminopeptidase O
chr1.84506964.84507896	chr1	84506964	84507896	933	*	98.3001	-0.707659	0.138058	-5.11425	3.14983e-07	1.22217e-05	Intron (ENSMUST00000049126.12/227325, intron 5 of 12)	1	84583004	84623841	40838	2	227325	ENSMUST00000191546.2	115945	ENSMUSG00000036766	Dner	delta/notch-like EGF repeat containing
chr5.110659490.110660269	chr5	110659490	110660269	780	*	51.4871	-0.893143	0.17367	-5.11006	3.2205e-07	1.24622e-05	3' UTR	5	110656862	110657871	1010	1	69663	ENSMUST00000148773.1	2628	ENSMUSG00000029504	Ddx51	DEAD (Asp-Glu-Ala-Asp) box polypeptide 51
chr11.47378856.47379854	chr11	47378856	47379854	999	*	59.237	-0.873301	0.170299	-5.10265	3.34927e-07	1.28927e-05	Promoter (<=1kb)	11	46978785	47379522	400738	2	24052	ENSMUST00000077221.5	0	ENSMUSG00000020354	Sgcd	sarcoglycan, delta (dystrophin-associated glycoprotein)
chr9.63377070.63378111	chr9	63377070	63378111	1042	*	82.2962	-0.721511	0.141011	-5.10238	3.354e-07	1.28974e-05	Promoter (<=1kb)	9	63163768	63377902	214135	2	23938	ENSMUST00000034920.10	0	ENSMUSG00000058444	Map2k5	mitogen-activated protein kinase kinase 5
chr8.124232119.124232551	chr8	124232119	124232551	433	*	23.5965	-1.26354	0.241341	-5.10215	3.35812e-07	1.28997e-05	Promoter (<=1kb)	8	124231508	124334310	102803	1	108148	ENSMUST00000142578.7	611	ENSMUSG00000089704	Galnt2	polypeptide N-acetylgalactosaminyltransferase 2
chr15.101392002.101392895	chr15	101392002	101392895	894	*	67.6108	-0.8038	0.156982	-5.0995	3.4056e-07	1.30685e-05	Intron (ENSMUST00000229584.1/ENSMUST00000229584.1, intron 3 of 4)	15	101411103	101419507	8405	1	110310	ENSMUST00000147662.7	-18208	ENSMUSG00000023039	Krt7	keratin 7
chr14.117343152.117343602	chr14	117343152	117343602	451	*	17.5575	-1.40875	0.264426	-5.0988	3.4182e-07	1.31031e-05	Intron (ENSMUST00000123239.1/23888, intron 2 of 3)	14	116925936	117975086	1049151	1	23888	ENSMUST00000078849.11	417216	ENSMUSG00000058571	Gpc6	glypican 6
chr4.141404293.141404756	chr4	141404293	141404756	464	*	32.9968	-1.1091	0.214525	-5.09806	3.43143e-07	1.31402e-05	Promoter (<=1kb)	4	141404353	141405357	1005	2	56365	ENSMUST00000135486.7	601	ENSMUSG00000006216	Clcnkb	chloride channel, voltage-sensitive Kb
chr11.94242844.94243729	chr11	94242844	94243729	886	*	37.7507	-1.06251	0.206086	-5.09733	3.44481e-07	1.31708e-05	Promoter (<=1kb)	11	94235956	94242707	6752	2	278507	ENSMUST00000061469.3	-137	ENSMUSG00000044177	Wfikkn2	WAP, follistatin/kazal, immunoglobulin, kunitz and netrin domain containing 2
chr3.97867353.97868442	chr3	97867353	97868442	1090	*	59.6086	-0.847534	0.165467	-5.09656	3.45884e-07	1.32176e-05	Promoter (<=1kb)	3	97746693	97868248	121556	2	83679	ENSMUST00000107038.5	0	ENSMUSG00000038170	Pde4dip	phosphodiesterase 4D interacting protein (myomegalin)
chr12.74144399.74144713	chr12	74144399	74144713	315	*	13.472	-1.54758	0.282782	-5.0905	3.57123e-07	1.36047e-05	Intron (ENSMUST00000221220.1/238266, intron 2 of 6)	12	74162217	74267922	105706	1	238266	ENSMUST00000238790.1	-17504	ENSMUSG00000044912	Syt16	synaptotagmin XVI
chr4.124570640.124571665	chr4	124570640	124571665	1026	*	67.7247	-0.789581	0.154538	-5.08943	3.59134e-07	1.36672e-05	Promoter (1-2kb)	4	124569190	124574645	5456	1	108809	ENSMUST00000133499.1	1450	NA	4933407E24Rik	RIKEN cDNA 4933407E24 gene
chr2.168577884.168578478	chr2	168577884	168578478	595	*	34.2243	-1.07055	0.207868	-5.08313	3.71273e-07	1.40636e-05	Intron (ENSMUST00000074618.9/18019, intron 1 of 9)	2	168519098	168590191	71094	2	18019	ENSMUST00000029057.12	11713	ENSMUSG00000027544	Nfatc2	nuclear factor of activated T cells, cytoplasmic, calcineurin dependent 2
chr1.175072686.175073500	chr1	175072686	175073500	815	*	83.3259	-0.745266	0.146234	-5.08259	3.72323e-07	1.40962e-05	Intron (ENSMUST00000194555.5/24012, intron 16 of 17)	1	175059737	175079425	19689	2	24012	ENSMUST00000192203.1	5925	ENSMUSG00000026527	Rgs7	regulator of G protein signaling 7
chr14.46512117.46512558	chr14	46512117	46512558	442	*	25.8095	-1.20685	0.232347	-5.08111	3.75231e-07	1.41989e-05	Intron (ENSMUST00000227980.1/ENSMUST00000227980.1, intron 2 of 2)	14	46568590	46575847	7258	2	100873094	ENSMUST00000151828.2	63289	ENSMUSG00000085123	Rubie	RNA upstream of Bmp4 expressed in inner ear
chr2.50403095.50403472	chr2	50403095	50403472	378	*	21.7164	-1.29155	0.246928	-5.08031	3.76818e-07	1.42443e-05	Intron (ENSMUST00000123699.2/100502624, intron 1 of 2)	2	50380400	50412610	32211	1	102634280	ENSMUST00000227437.1	22695	NA	Gm48908	predicted gene 48908
chr5.14111447.14111931	chr5	14111447	14111931	485	*	31.3974	-1.11143	0.215538	-5.07879	3.79855e-07	1.4337e-05	Intron (ENSMUST00000130116.1/20349, intron 1 of 15)	5	14025276	14256689	231414	1	20349	ENSMUST00000073957.7	86171	ENSMUSG00000063531	Sema3e	sema domain, immunoglobulin domain (Ig), short basic domain, secreted, (semaphorin) 3E
chr7.142330023.142330830	chr7	142330023	142330830	808	*	100.957	-0.689623	0.135766	-5.06996	3.97909e-07	1.49571e-05	Intron (ENSMUST00000131791.1/320802, intron 1 of 1)	7	142325837	142338022	12186	2	320802	ENSMUST00000131791.1	7192	ENSMUSG00000045777	Ifitm10	interferon induced transmembrane protein 10
chr1.153109917.153110668	chr1	153109917	153110668	752	*	20.6692	-1.3131	0.250878	-5.06855	4.00855e-07	1.50601e-05	Intron (ENSMUST00000186368.6/226518, intron 8 of 11)	1	153093480	153094597	1118	1	226518	ENSMUST00000190960.1	16437	ENSMUSG00000042751	Nmnat2	nicotinamide nucleotide adenylyltransferase 2
chr12.86305694.86306140	chr12	86305694	86306140	447	*	16.5326	-1.42398	0.267756	-5.06778	4.02477e-07	1.51133e-05	Exon (ENSMUST00000181495.1/ENSMUST00000181495.1, exon 1 of 4)	12	86261676	86263339	1664	1	70373	ENSMUST00000222299.1	44018	ENSMUSG00000021254	Gpatch2l	G patch domain containing 2 like
chr1.135793636.135794188	chr1	135793636	135794188	553	*	33.1347	-1.07479	0.20925	-5.06602	4.06223e-07	1.52462e-05	Intron (ENSMUST00000132795.7/21952, intron 2 of 6)	1	135799402	135810989	11588	1	21952	ENSMUST00000152208.7	-5214	ENSMUSG00000026418	Tnni1	troponin I, skeletal, slow 1
chr2.155356883.155357639	chr2	155356883	155357639	757	*	119.533	-0.61484	0.121213	-5.06518	4.08013e-07	1.53056e-05	Promoter (<=1kb)	2	155278243	155357430	79188	2	228812	ENSMUST00000077626.12	0	ENSMUSG00000038383	Pigu	phosphatidylinositol glycan anchor biosynthesis, class U
chr11.80080702.80081665	chr11	80080702	80081665	964	*	84.2392	-0.736533	0.145018	-5.06504	4.08315e-07	1.53082e-05	Promoter (<=1kb)	11	80046493	80080938	34446	2	54394	ENSMUST00000103233.9	0	ENSMUSG00000017561	Crlf3	cytokine receptor-like factor 3
chr2.128416249.128417032	chr2	128416249	128417032	784	*	67.4628	-0.791874	0.155746	-5.06495	4.085e-07	1.53082e-05	Intron (ENSMUST00000225087.1/100043424, intron 1 of 6)	2	128372107	128428893	56787	2	100043424	ENSMUST00000125354.1	11861	NA	Morrbid	myeloid RNA regulator of BCL2L11 induced cell death
chr14.36968459.36969374	chr14	36968459	36969374	916	*	109.826	-0.649362	0.128028	-5.06341	4.11827e-07	1.54015e-05	Promoter (<=1kb)	14	36874936	36968687	93752	2	72972	ENSMUST00000067700.12	0	ENSMUSG00000058690	Ccser2	coiled-coil serine rich 2
chr13.23286184.23286399	chr13	23286184	23286399	216	*	20.8619	-1.32013	0.252587	-5.06292	4.12891e-07	1.54256e-05	Intron (ENSMUST00000155432.1/75322, intron 1 of 1)	13	23278350	23282267	3918	1	74061	ENSMUST00000156977.1	7834	ENSMUSG00000085122	4933404K08Rik	RIKEN cDNA 4933404K08 gene
chr2.13453642.13453878	chr2	13453642	13453878	237	*	21.8318	-1.31064	0.251499	-5.0607	4.17718e-07	1.55662e-05	Promoter (1-2kb)	2	13422029	13455627	33599	2	65969	ENSMUST00000195447.1	1749	ENSMUSG00000026726	Cubn	cubilin (intrinsic factor-cobalamin receptor)
chr5.100239732.100240062	chr5	100239732	100240062	331	*	19.0784	-1.36966	0.261081	-5.05642	4.27195e-07	1.58609e-05	Intron (ENSMUST00000150506.1/ENSMUST00000150506.1, intron 3 of 4)	5	100210708	100216741	6034	1	69571	ENSMUST00000188902.1	29024	ENSMUSG00000100157	2310034O05Rik	RIKEN cDNA 2310034O05 gene
chr11.69527065.69527683	chr11	69527065	69527683	619	*	13.4364	-1.53894	0.283625	-5.05413	4.32365e-07	1.60124e-05	Intron (ENSMUST00000035539.11/327954, intron 3 of 84)	11	69515982	69518389	2408	2	327954	ENSMUST00000208777.1	-8676	ENSMUSG00000005237	Dnah2	dynein, axonemal, heavy chain 2
chr6.89413417.89414549	chr6	89413417	89414549	1133	*	142.844	-0.561909	0.111113	-5.05171	4.37869e-07	1.61674e-05	Intron (ENSMUST00000113550.5/66098, intron 5 of 6)	6	89316314	89362620	46307	2	18844	ENSMUST00000163139.7	-50797	ENSMUSG00000030084	Plxna1	plexin A1
chr5.131537126.131539018	chr5	131537126	131539018	1893	*	125.848	-0.61312	0.121206	-5.05141	4.38565e-07	1.61794e-05	Promoter (<=1kb)	5	131439298	131538687	99390	2	319974	ENSMUST00000161374.7	0	ENSMUSG00000029673	Auts2	autism susceptibility candidate 2
chr14.25296036.25296382	chr14	25296036	25296382	347	*	17.7762	-1.38867	0.26394	-5.049	4.44117e-07	1.63351e-05	Intron (ENSMUST00000225188.1/ENSMUST00000225188.1, intron 2 of 3)	14	25139795	25143241	3447	2	75862	ENSMUST00000225429.1	-152795	ENSMUSG00000114916	4930572O13Rik	RIKEN cDNA 4930572O13 gene
chr16.97074469.97074970	chr16	97074469	97074970	502	*	25.791	-1.19748	0.232192	-5.04708	4.48616e-07	1.64647e-05	Intron (ENSMUST00000056102.8/13508, intron 1 of 32)	16	96590840	97170752	579913	2	13508	ENSMUST00000056102.8	95782	ENSMUSG00000050272	Dscam	DS cell adhesion molecule
chr16.35630224.35631155	chr16	35630224	35631155	932	*	33.4874	-1.08409	0.211906	-5.04692	4.48985e-07	1.64647e-05	Intron (ENSMUST00000133554.1/20357, intron 3 of 5)	16	35658095	35658487	393	1	20357	ENSMUST00000139805.1	-26940	ENSMUSG00000052133	Sema5b	sema domain, seven thrombospondin repeats (type 1 and type 1-like), transmembrane domain (TM) and short cytoplasmic domain, (semaphorin) 5B
chr15.82015410.82016853	chr15	82015410	82016853	1444	*	189.498	-0.499197	0.0988681	-5.04595	4.51269e-07	1.65402e-05	Promoter (<=1kb)	15	82015519	82040085	24567	1	14375	ENSMUST00000100399.10	0	ENSMUSG00000022471	Xrcc6	X-ray repair complementing defective repair in Chinese hamster cells 6
chr13.91976640.91977318	chr13	91976640	91977318	679	*	28.0274	-1.18835	0.231404	-5.04259	4.59269e-07	1.67849e-05	Intron (ENSMUST00000151408.7/19418, intron 3 of 14)	13	91880400	91987989	107590	2	19418	ENSMUST00000151408.7	10671	ENSMUSG00000021708	Rasgrf2	RAS protein-specific guanine nucleotide-releasing factor 2
chr15.91535113.91536090	chr15	91535113	91536090	978	*	78.6251	-0.751145	0.148537	-5.04138	4.62183e-07	1.68646e-05	Intron (ENSMUST00000109283.1/239606, intron 1 of 9)	15	91542225	91573194	30970	2	239606	ENSMUST00000109282.1	37104	ENSMUSG00000036298	Slc2a13	solute carrier family 2 (facilitated glucose transporter), member 13
chr14.46529090.46529775	chr14	46529090	46529775	686	*	24.978	-1.20836	0.234324	-5.04103	4.63032e-07	1.68872e-05	Intron (ENSMUST00000228533.1/ENSMUST00000228533.1, intron 2 of 2)	14	46568590	46575847	7258	2	100873094	ENSMUST00000151828.2	46072	ENSMUSG00000085123	Rubie	RNA upstream of Bmp4 expressed in inner ear
chr19.21159729.21160748	chr19	21159729	21160748	1020	*	32.7115	-1.07536	0.210391	-5.04035	4.64676e-07	1.69388e-05	Intron (ENSMUST00000237231.1/ENSMUST00000237231.1, intron 2 of 4)	19	21104710	21105538	829	1	75354	ENSMUST00000237768.1	55019	ENSMUSG00000118047	4930554I06Rik	RIKEN cDNA 4930554I06 gene
chr15.79891775.79892823	chr15	79891775	79892823	1049	*	46.5751	-0.927414	0.182734	-5.03768	4.71217e-07	1.71432e-05	Promoter (<=1kb)	15	79892058	79897764	5707	1	80287	ENSMUST00000176823.7	0	ENSMUSG00000009585	Apobec3	apolipoprotein B mRNA editing enzyme, catalytic polypeptide 3
chr4.148107807.148108524	chr4	148107807	148108524	718	*	26.1887	-1.19271	0.231913	-5.03588	4.75649e-07	1.72874e-05	Exon (ENSMUST00000030862.4/70433, exon 6 of 7)	4	148083915	148088031	4117	2	11610	ENSMUST00000137393.1	-19776	ENSMUSG00000029007	Agtrap	angiotensin II, type I receptor-associated protein
chr16.57366905.57367601	chr16	57366905	57367601	697	*	68.1405	-0.78242	0.154814	-5.03503	4.77774e-07	1.73389e-05	Intron (ENSMUST00000159816.7/78749, intron 1 of 4)	16	57353277	57515690	162414	1	78749	ENSMUST00000099667.2	13628	ENSMUSG00000043336	Filip1l	filamin A interacting protein 1-like
chr11.22001598.22002238	chr11	22001598	22002238	641	*	41.3222	-0.97291	0.191495	-5.03387	4.80675e-07	1.74356e-05	Promoter (<=1kb)	11	21994764	22001615	6852	2	18423	ENSMUST00000006071.13	0	ENSMUSG00000005917	Otx1	orthodenticle homeobox 1
chr12.108914119.108915302	chr12	108914119	108915302	1184	*	192.733	-0.510864	0.101434	-5.03291	4.83094e-07	1.75045e-05	Promoter (1-2kb)	12	108912732	108992870	80139	1	212198	ENSMUST00000223054.1	1387	ENSMUSG00000040877	Wdr25	WD repeat domain 25
chr11.35948186.35948939	chr11	35948186	35948939	754	*	45.2151	-0.952949	0.187887	-5.03137	4.86978e-07	1.76121e-05	Intron (ENSMUST00000018993.6/211652, intron 1 of 22)	11	35838400	35980527	142128	2	211652	ENSMUST00000018993.6	31588	ENSMUSG00000018849	Wwc1	WW, C2 and coiled-coil domain containing 1
chr1.92641293.92642543	chr1	92641293	92642543	1251	*	96.6605	-0.667239	0.132352	-5.03119	4.87436e-07	1.76172e-05	Promoter (<=1kb)	1	92637145	92641923	4779	2	66915	ENSMUST00000148508.1	0	ENSMUSG00000073616	Cops9	COP9 signalosome subunit 9
chr7.25907269.25907640	chr7	25907269	25907640	372	*	16.94	-1.41046	0.267824	-5.03113	4.87598e-07	1.76172e-05	Intron (ENSMUST00000072438.12/13088, intron 1 of 8)	7	25916766	25917430	665	1	13088	ENSMUST00000144140.1	-9126	ENSMUSG00000030483	Cyp2b10	cytochrome P450, family 2, subfamily b, polypeptide 10
chr8.91615605.91616517	chr8	91615605	91616517	913	*	100.693	-0.65835	0.130605	-5.0307	4.88694e-07	1.76482e-05	Intron (ENSMUST00000069718.14/26383, intron 8 of 8)	8	91467685	91666946	199262	1	26383	ENSMUST00000140276.1	147920	ENSMUSG00000055932	Fto	fat mass and obesity associated
chr11.69073386.69074103	chr11	69073386	69074103	718	*	134.097	-0.586233	0.116443	-5.02856	4.94165e-07	1.77933e-05	Promoter (<=1kb)	11	69073427	69073561	135	1	100216530	ENSMUST00000082965.1	0	ENSMUSG00000064899	Snord118	small nucleolar RNA, C/D box 118
chr5.117651435.117652208	chr5	117651435	117652208	774	*	52.0452	-0.881348	0.174263	-5.02625	5.00176e-07	1.79746e-05	Intron (ENSMUST00000180430.1/333050, intron 5 of 20)	5	117841850	117958840	116991	1	18125	ENSMUST00000142742.8	-189642	ENSMUSG00000029361	Nos1	nitric oxide synthase 1, neuronal
chr13.95075581.95076003	chr13	95075581	95076003	423	*	50.6914	-0.914927	0.180825	-5.02577	5.01423e-07	1.80047e-05	Intron (ENSMUST00000162412.7/218461, intron 8 of 19)	13	95043468	95053018	9551	2	218461	ENSMUST00000160412.1	-22563	ENSMUSG00000021684	Pde8b	phosphodiesterase 8B
chr6.90507961.90508698	chr6	90507961	90508698	738	*	41.1	-0.988208	0.194788	-5.02532	5.02595e-07	1.80351e-05	Intron (ENSMUST00000203807.1/ENSMUST00000203807.1, intron 1 of 1)	6	90486427	90559386	72960	1	107747	ENSMUST00000127199.1	21534	ENSMUSG00000030088	Aldh1l1	aldehyde dehydrogenase 1 family, member L1
chr14.33551468.33552235	chr14	33551468	33552235	768	*	44.5987	-0.936842	0.184982	-5.02364	5.07012e-07	1.8167e-05	Exon (ENSMUST00000208577.1/ENSMUST00000208577.1, exon 26 of 30)	14	33589207	33640754	51548	1	19256	ENSMUST00000022508.7	-36972	ENSMUSG00000021940	Ptpn20	protein tyrosine phosphatase, non-receptor type 20
chr15.55465612.55466338	chr15	55465612	55466338	727	*	55.5938	-0.864124	0.171143	-5.02086	5.14411e-07	1.83963e-05	Intron (ENSMUST00000023053.11/12818, intron 35 of 47)	15	55448826	55519689	70864	1	12818	ENSMUST00000125416.1	16786	ENSMUSG00000022371	Col14a1	collagen, type XIV, alpha 1
chr9.58581994.58582800	chr9	58581994	58582800	807	*	131.097	-0.584068	0.116214	-5.0199	5.16983e-07	1.84656e-05	Promoter (<=1kb)	9	58582240	58651318	69079	1	20320	ENSMUST00000177292.7	0	ENSMUSG00000032336	Nptn	neuroplastin
chr1.157007944.157008970	chr1	157007944	157008970	1027	*	149.262	-0.563848	0.112208	-5.01986	5.17103e-07	1.84656e-05	Intron (ENSMUST00000190681.1/ENSMUST00000190681.1, intron 2 of 2)	1	156813081	156939626	126546	2	78255	ENSMUST00000185198.6	-68318	ENSMUSG00000026594	Ralgps2	Ral GEF with PH domain and SH3 binding motif 2
chr2.163692951.163693782	chr2	163692951	163693782	832	*	53.577	-0.896046	0.177451	-5.01936	5.18427e-07	1.85039e-05	Promoter (<=1kb)	2	163694038	163726152	32115	1	18769	ENSMUST00000109400.2	-256	ENSMUSG00000035268	Pkig	protein kinase inhibitor, gamma
chr5.12412746.12413503	chr5	12412746	12413503	758	*	25.4602	-1.19892	0.23379	-5.01817	5.21647e-07	1.85928e-05	Intron (ENSMUST00000030868.10/108151, intron 1 of 17)	5	12383506	12578844	195339	1	108151	ENSMUST00000197927.1	29240	ENSMUSG00000040254	Sema3d	sema domain, immunoglobulin domain (Ig), short basic domain, secreted, (semaphorin) 3D
chr5.92376910.92377500	chr5	92376910	92377500	591	*	31.1983	-1.14347	0.224389	-5.0179	5.22386e-07	1.86001e-05	Promoter (<=1kb)	5	92376975	92393046	16072	1	109979	ENSMUST00000120781.7	0	ENSMUSG00000034842	Art3	ADP-ribosyltransferase 3
chr12.51592841.51594243	chr12	51592841	51594243	1403	*	59.9193	-0.829644	0.164716	-5.01279	5.36469e-07	1.90253e-05	Promoter (<=1kb)	12	51593341	51605771	12431	1	12810	ENSMUST00000164782.9	0	ENSMUSG00000020953	Coch	cochlin
chr19.5041186.5041805	chr19	5041186	5041805	620	*	90.4857	-0.703143	0.140047	-5.00956	5.45535e-07	1.92936e-05	Promoter (<=1kb)	19	5041354	5049917	8564	1	107392	ENSMUST00000116567.3	0	ENSMUSG00000080268	Brms1	breast cancer metastasis-suppressor 1
chr9.76539950.76541035	chr9	76539950	76541035	1086	*	51.873	-0.890659	0.17673	-5.00863	5.482e-07	1.93785e-05	Intron (ENSMUST00000183437.7/208994, intron 2 of 4)	9	76490705	76545804	55100	2	208994	ENSMUST00000098546.3	4769	ENSMUSG00000032358	Fam83b	family with sequence similarity 83, member B
chr5.112576788.112577756	chr5	112576788	112577756	969	*	34.1023	-1.05713	0.208482	-5.00673	5.53638e-07	1.95614e-05	Promoter (<=1kb)	5	112419151	112576975	157825	2	56747	ENSMUST00000079491.13	0	ENSMUSG00000058153	Sez6l	seizure related 6 homolog like
chr9.22187980.22188573	chr9	22187980	22188573	594	*	25.9595	-1.1849	0.23185	-5.00627	5.54946e-07	1.95887e-05	Promoter (<=1kb)	9	22188090	22199792	11703	1	619310	ENSMUST00000217301.1	0	ENSMUSG00000074472	Zfp872	zinc finger protein 872
chr4.55141300.55142445	chr4	55141300	55142445	1146	*	106.103	-0.650293	0.129686	-5.00568	5.56655e-07	1.96396e-05	Intron (ENSMUST00000150455.1/ENSMUST00000150455.1, intron 1 of 2)	4	55011480	55081330	69851	1	242466	ENSMUST00000079605.4	129820	ENSMUSG00000060206	Zfp462	zinc finger protein 462
chr11.72051159.72051333	chr11	72051159	72051333	175	*	13.6368	-1.52135	0.284567	-5.00291	5.64725e-07	1.99053e-05	Promoter (<=1kb)	11	72051109	72052049	941	2	327958	ENSMUST00000134210.1	716	ENSMUSG00000040543	Pitpnm3	PITPNM family member 3
chr5.139378921.139379505	chr5	139378921	139379505	585	*	28.8619	-1.13879	0.223781	-5.00181	5.6794e-07	1.99899e-05	Promoter (<=1kb)	5	139378220	139379259	1040	1	80290	ENSMUST00000053120.4	701	ENSMUSG00000044197	Gpr146	G protein-coupled receptor 146
chr11.98201936.98202385	chr11	98201936	98202385	450	*	22.4919	-1.24743	0.243017	-4.9996	5.74496e-07	2.01916e-05	Promoter (<=1kb)	11	98203059	98251564	48506	1	69131	ENSMUST00000107539.7	-674	ENSMUSG00000003119	Cdk12	cyclin-dependent kinase 12
chr16.32099054.32100132	chr16	32099054	32100132	1079	*	139.304	-0.576024	0.115173	-4.99595	5.85457e-07	2.05278e-05	Promoter (<=1kb)	16	32099800	32108069	8270	1	66994	ENSMUST00000115168.8	0	ENSMUSG00000035790	Cep19	centrosomal protein 19
chr11.88593892.88594398	chr11	88593892	88594398	507	*	30.727	-1.10683	0.218324	-4.99086	6.01111e-07	2.09469e-05	Intron (ENSMUST00000107909.7/76626, intron 5 of 13)	11	88365515	88590147	224633	2	76626	ENSMUST00000148013.7	-3745	ENSMUSG00000069769	Msi2	musashi RNA-binding protein 2
chr7.130527383.130527956	chr7	130527383	130527956	574	*	19.5874	-1.31069	0.254013	-4.98866	6.07991e-07	2.11566e-05	Intron (ENSMUST00000210214.1/ENSMUST00000210214.1, intron 3 of 3)	7	130394558	130520369	125812	2	11907	ENSMUST00000094017.4	-7014	ENSMUSG00000030850	Ate1	arginyltransferase 1
chr16.45383606.45384261	chr16	45383606	45384261	656	*	61.7417	-0.805715	0.160867	-4.98646	6.14945e-07	2.13784e-05	Intron (ENSMUST00000163230.7/17470, intron 5 of 5)	16	45392245	45400312	8068	2	17470	ENSMUST00000167355.7	16051	ENSMUSG00000022661	Cd200	CD200 antigen
chr9.104337604.104338100	chr9	104337604	104338100	497	*	29.4978	-1.11314	0.219683	-4.98536	6.1848e-07	2.14809e-05	Promoter (<=1kb)	9	104288251	104337728	49478	2	56318	ENSMUST00000062723.13	0	ENSMUSG00000032561	Acpp	acid phosphatase, prostate
chr15.75862046.75862758	chr15	75862046	75862758	713	*	33.9831	-1.06042	0.210017	-4.98471	6.20557e-07	2.15429e-05	Promoter (<=1kb)	15	75862327	75867408	5082	1	69146	ENSMUST00000023238.5	0	ENSMUSG00000022575	Gsdmd	gasdermin D
chr13.108354920.108355522	chr13	108354920	108355522	603	*	27.1814	-1.18479	0.233286	-4.9833	6.25098e-07	2.16699e-05	Promoter (1-2kb)	13	108357426	108373956	16531	1	218581	ENSMUST00000172402.1	-1904	ENSMUSG00000021697	Depdc1b	DEP domain containing 1B
chr1.168409898.168410460	chr1	168409898	168410460	563	*	25.276	-1.22597	0.240763	-4.98177	6.30062e-07	2.18111e-05	Intron (ENSMUST00000188912.6/18514, intron 2 of 7)	1	168158732	168431504	272773	2	18514	ENSMUST00000064438.10	21044	ENSMUSG00000052534	Pbx1	pre B cell leukemia homeobox 1
chr10.3365864.3366996	chr10	3365864	3366996	1133	*	54.3738	-0.877329	0.175228	-4.97895	6.39293e-07	2.20891e-05	Promoter (<=1kb)	10	3366057	3464975	98919	1	76142	ENSMUST00000043374.6	0	ENSMUSG00000040653	Ppp1r14c	protein phosphatase 1, regulatory inhibitor subunit 14C
chr6.29735916.29736698	chr6	29735916	29736698	783	*	38.9682	-0.992135	0.197448	-4.97512	6.52079e-07	2.25097e-05	Promoter (<=1kb)	6	29735694	29761365	25672	1	319757	ENSMUST00000001812.4	222	ENSMUSG00000001761	Smo	smoothened, frizzled class receptor
chr3.131917603.131918180	chr3	131917603	131918180	578	*	38.106	-1.00044	0.199313	-4.96758	6.7793e-07	2.32494e-05	Intron (ENSMUST00000197726.1/ENSMUST00000197726.1, intron 1 of 3)	3	132085292	132180304	95013	1	56811	ENSMUST00000029665.6	-167112	ENSMUSG00000028031	Dkk2	dickkopf WNT signaling pathway inhibitor 2
chr8.57850232.57850705	chr8	57850232	57850705	474	*	10.8962	-1.6359	0.296243	-4.96726	6.79044e-07	2.32767e-05	Intron (ENSMUST00000204128.2/270049, intron 9 of 12)	8	57794897	57843058	48162	2	270049	ENSMUST00000204937.1	-7174	ENSMUSG00000096914	Galntl6	UDP-N-acetyl-alpha-D-galactosamine:polypeptide N-acetylgalactosaminyltransferase-like 6
chr17.31970274.31971117	chr17	31970274	31971117	844	*	44.5477	-0.942747	0.18833	-4.96591	6.83797e-07	2.34178e-05	Intron (ENSMUST00000002145.11/74377, intron 7 of 7)	17	31946082	32020128	74047	2	74377	ENSMUST00000237527.1	49011	ENSMUSG00000002076	Hsf2bp	heat shock transcription factor 2 binding protein
chr5.98327227.98327564	chr5	98327227	98327564	338	*	22.9394	-1.23346	0.242156	-4.96501	6.86971e-07	2.35046e-05	Promoter (1-2kb)	5	98329304	98802019	472716	1	75784	ENSMUST00000080333.7	-1740	ENSMUSG00000057816	Cfap299	cilia and flagella associated protein 299
chr2.110362350.110363287	chr2	110362350	110363287	938	*	52.7557	-0.869291	0.174183	-4.96131	7.00194e-07	2.38793e-05	Promoter (<=1kb)	2	110360917	110363183	2267	2	67606	ENSMUST00000099626.4	0	ENSMUSG00000074971	Fibin	fin bud initiation factor homolog (zebrafish)
chr12.36316978.36317681	chr12	36316978	36317681	704	*	26.1476	-1.18864	0.234841	-4.96045	7.0329e-07	2.39627e-05	3' UTR	12	36314139	36318452	4314	1	66042	ENSMUST00000041407.6	2839	ENSMUSG00000036169	Sostdc1	sclerostin domain containing 1
chr17.49304280.49304868	chr17	49304280	49304868	589	*	28.2387	-1.1421	0.226343	-4.95878	7.09367e-07	2.41474e-05	Exon (ENSMUST00000233582.1/100415784, exon 5 of 5)	17	49307804	49312241	4438	2	100415784	ENSMUST00000233890.1	7373	ENSMUSG00000117221	Gm17830	predicted gene, 17830
chr14.52118846.52119666	chr14	52118846	52119666	821	*	58.0807	-0.836896	0.167965	-4.95826	7.1128e-07	2.42013e-05	Promoter (<=1kb)	14	52118977	52119558	582	1	77945	ENSMUST00000180433.1	0	ENSMUSG00000057132	Rpgrip1	retinitis pigmentosa GTPase regulator interacting protein 1
chr5.33201754.33202163	chr5	33201754	33202163	410	*	17.7413	-1.36017	0.263634	-4.95768	7.13383e-07	2.42616e-05	Intron (ENSMUST00000200884.1/100689, intron 2 of 3)	5	33198184	33215949	17766	2	100689	ENSMUST00000200884.1	13786	ENSMUSG00000037379	Spon2	spondin 2, extracellular matrix protein
chr5.137313710.137314581	chr5	137313710	137314581	872	*	85.6265	-0.710796	0.143038	-4.95701	7.15852e-07	2.43231e-05	Promoter (<=1kb)	5	137309654	137314404	4751	2	22051	ENSMUST00000024119.10	0	ENSMUSG00000023348	Trip6	thyroid hormone receptor interactor 6
chr11.56063685.56064068	chr11	56063685	56064068	384	*	18.2889	-1.34553	0.261428	-4.95477	7.24169e-07	2.4583e-05	Intron (ENSMUST00000134285.1/ENSMUST00000134285.1, intron 2 of 4)	11	56024987	56041010	16024	2	216749	ENSMUST00000037682.2	-22675	ENSMUSG00000037393	Nmur2	neuromedin U receptor 2
chr8.47874754.47875559	chr8	47874754	47875559	806	*	55.0724	-0.857135	0.172071	-4.95425	7.2611e-07	2.46261e-05	Exon (ENSMUST00000057561.8/52357, exon 9 of 23)	8	47824482	47825476	995	1	75677	ENSMUST00000038693.7	50272	ENSMUSG00000038064	Cldn22	claudin 22
chr2.50175563.50176485	chr2	50175563	50176485	923	*	20.9129	-1.28666	0.252138	-4.9527	7.3192e-07	2.47889e-05	Intron (ENSMUST00000112712.9/320343, intron 3 of 4)	2	50165401	50173694	8294	1	320343	ENSMUST00000126337.1	10162	ENSMUSG00000050447	Lypd6	LY6/PLAUR domain containing 6
chr18.43985971.43986717	chr18	43985971	43986717	747	*	36.098	-1.0244	0.2045	-4.95177	7.35401e-07	2.48953e-05	Exon (ENSMUST00000069245.7/72432, exon 9 of 32)	18	43963235	44022501	59267	1	72432	ENSMUST00000069245.7	22736	ENSMUSG00000055561	Spink5	serine peptidase inhibitor, Kazal type 5
chr9.103008150.103008916	chr9	103008150	103008916	767	*	48.9506	-0.914652	0.183559	-4.94973	7.43168e-07	2.50475e-05	Promoter (<=1kb)	9	103008499	103096002	87504	1	24059	ENSMUST00000188664.1	0	ENSMUSG00000032548	Slco2a1	solute carrier organic anion transporter family, member 2a1
chr12.51058111.51059016	chr12	51058111	51059016	906	*	42.9884	-0.988433	0.19796	-4.94942	7.44347e-07	2.50598e-05	Intron (ENSMUST00000218606.1/75494, intron 4 of 4)	12	51005158	51062543	57386	1	75494	ENSMUST00000218606.1	52953	ENSMUSG00000111986	1700008C04Rik	RIKEN cDNA 1700008C04 gene
chr18.37089678.37090389	chr18	37089678	37090389	712	*	17.9805	-1.3462	0.26175	-4.94846	7.48031e-07	2.51378e-05	Promoter (<=1kb)	18	37090013	37187657	97645	1	353236	ENSMUST00000007584.3	0	ENSMUSG00000103255	Pcdhac1	protocadherin alpha subfamily C, 1
chr8.120667575.120668596	chr8	120667575	120668596	1022	*	76.761	-0.738191	0.148828	-4.94493	7.61711e-07	2.55625e-05	Promoter (<=1kb)	8	120608786	120668079	59294	2	105734727	ENSMUST00000181333.1	0	ENSMUSG00000097919	Gm27021	predicted gene, 27021
chr8.109232060.109233039	chr8	109232060	109233039	980	*	37.1696	-0.995988	0.199418	-4.94176	7.74211e-07	2.58993e-05	Intron (ENSMUST00000180524.7/628686, intron 7 of 9)	8	109249866	109273811	23946	1	628686	ENSMUST00000181098.1	-16827	ENSMUSG00000097393	D030068K23Rik	RIKEN cDNA D030068K23 gene
chr2.145361952.145362964	chr2	145361952	145362964	1013	*	43.2019	-0.941169	0.189	-4.9387	7.86444e-07	2.62412e-05	Intron (ENSMUST00000110007.7/94249, intron 2 of 16)	2	145244972	145640361	395390	1	94249	ENSMUST00000081121.3	116980	ENSMUSG00000063873	Slc24a3	solute carrier family 24 (sodium/potassium/calcium exchanger), member 3
chr8.110079607.110080330	chr8	110079607	110080330	724	*	23.6136	-1.21179	0.239558	-4.93867	7.86574e-07	2.62412e-05	Promoter (<=1kb)	8	110079762	110092741	12980	1	234725	ENSMUST00000212754.1	0	ENSMUSG00000044676	Zfp612	zinc finger protein 612
chr13.23488724.23489014	chr13	23488724	23489014	291	*	35.3135	-1.0253	0.205293	-4.93685	7.93937e-07	2.64389e-05	Promoter (<=1kb)	13	23477676	23488840	11165	2	238555	ENSMUST00000041541.10	0	ENSMUSG00000053216	Btn2a2	butyrophilin, subfamily 2, member A2
chr3.143784084.143784926	chr3	143784084	143784926	843	*	35.6789	-1.02313	0.20495	-4.93558	7.99109e-07	2.65991e-05	Intron (ENSMUST00000200176.1/ENSMUST00000200176.1, intron 1 of 5)	3	143694189	143712210	18022	2	621809	ENSMUST00000196279.1	-71874	ENSMUSG00000105279	Gm6260	predicted gene 6260
chr1.180195203.180195499	chr1	180195203	180195499	297	*	16.8363	-1.37748	0.267422	-4.93391	8.05985e-07	2.68159e-05	Promoter (<=1kb)	1	180182173	180195902	13730	2	67426	ENSMUST00000161746.1	403	ENSMUSG00000026489	Coq8a	coenzyme Q8A
chr3.98013089.98014284	chr3	98013089	98014284	1196	*	102.236	-0.642021	0.129898	-4.93361	8.07231e-07	2.68209e-05	Promoter (<=1kb)	3	98013527	98100659	87133	1	18129	ENSMUST00000198324.1	0	ENSMUSG00000027878	Notch2	notch 2
chr18.61837450.61838083	chr18	61837450	61838083	634	*	99.6842	-0.645469	0.130582	-4.93346	8.07842e-07	2.68222e-05	Intron (ENSMUST00000166783.2/319713, intron 8 of 23)	18	61730261	61786702	56442	2	106877	ENSMUST00000120472.1	-50748	ENSMUSG00000033032	Afap1l1	actin filament associated protein 1-like 1
chr5.113268737.113269341	chr5	113268737	113269341	605	*	35.5273	-1.02635	0.205805	-4.9307	8.19338e-07	2.71618e-05	Exon (ENSMUST00000048112.12/52850, exon 16 of 25)	5	113275887	113279336	3450	2	52850	ENSMUST00000156340.1	9995	ENSMUSG00000042216	Sgsm1	small G protein signaling modulator 1
chr10.25199851.25200523	chr10	25199851	25200523	673	*	42.7354	-0.982574	0.197672	-4.93022	8.21384e-07	2.71929e-05	Promoter (<=1kb)	10	25169090	25200158	31069	2	432442	ENSMUST00000100012.2	0	ENSMUSG00000039166	Akap7	A kinase (PRKA) anchor protein 7
chr2.110709583.110710518	chr2	110709583	110710518	936	*	23.3655	-1.21297	0.24045	-4.92535	8.42081e-07	2.7803e-05	Intron (ENSMUST00000099623.9/228432, intron 14 of 26)	2	110721340	110739527	18188	1	269328	ENSMUST00000111016.8	-10822	ENSMUSG00000050808	Muc15	mucin 15
chr18.50062694.50063067	chr18	50062694	50063067	374	*	87.1928	-0.701537	0.142086	-4.925	8.43595e-07	2.78405e-05	Intron (ENSMUST00000148989.2/106869, intron 1 of 1)	18	50052299	50053844	1546	2	102635912	ENSMUST00000153361.1	-8850	NA	C030005K06Rik	RIKEN cDNA C030005K06 gene
chr6.142275668.142276516	chr6	142275668	142276516	849	*	53.6113	-0.873882	0.17661	-4.92004	8.65276e-07	2.84539e-05	Promoter (<=1kb)	6	142234227	142275568	41342	2	108096	ENSMUST00000153268.9	-100	ENSMUSG00000063975	Slco1a5	solute carrier organic anion transporter family, member 1a5
chr3.93445247.93445688	chr3	93445247	93445688	442	*	38.1406	-0.991204	0.199555	-4.91734	8.77298e-07	2.87978e-05	Exon (ENSMUST00000064257.5/99681, exon 2 of 2)	3	93442330	93449077	6748	1	99681	ENSMUST00000064257.5	2917	ENSMUSG00000052415	Tchh	trichohyalin
chr10.43634354.43635109	chr10	43634354	43635109	756	*	37.7563	-0.991261	0.199535	-4.91657	8.80737e-07	2.88978e-05	Intron (ENSMUST00000215599.1/414125, intron 3 of 4)	10	43623747	43630806	7060	1	414125	ENSMUST00000216735.1	10607	ENSMUSG00000075184	F930017D23Rik	RIKEN cDNA F930017D23 gene
chr15.60013772.60014705	chr15	60013772	60014705	934	*	41.2552	-0.947289	0.190993	-4.91645	8.81271e-07	2.89024e-05	Promoter (1-2kb)	15	60014866	60016613	1748	2	71088	ENSMUST00000096421.3	1908	ENSMUSG00000071749	4933412E24Rik	RIKEN cDNA 4933412E24 gene
chr17.73377638.73378402	chr17	73377638	73378402	765	*	71.5444	-0.753044	0.15267	-4.91582	8.84133e-07	2.89704e-05	Intron (ENSMUST00000095208.3/381122, intron 2 of 22)	17	73306464	73399296	92833	2	381122	ENSMUST00000095208.3	20894	ENSMUSG00000043705	Capn13	calpain 13
chr13.20232111.20232673	chr13	20232111	20232673	563	*	21.7557	-1.23524	0.244655	-4.91541	8.85983e-07	2.90181e-05	Intron (ENSMUST00000181429.7/140580, intron 4 of 6)	13	20251070	20316453	65384	1	140580	ENSMUST00000220751.1	-18397	ENSMUSG00000041112	Elmo1	engulfment and cell motility 1
chr13.21981009.21982122	chr13	21981009	21982122	1114	*	53.834	-0.844092	0.170872	-4.91279	8.97916e-07	2.93828e-05	Promoter (<=1kb)	13	21981194	21988734	7541	1	195236	ENSMUST00000117882.1	0	ENSMUSG00000016982	Pom121l2	POM121 membrane glycoprotein-like 2 (rat)
chr9.63677547.63678022	chr9	63677547	63678022	476	*	45.6496	-0.914011	0.18472	-4.9109	9.06579e-07	2.96399e-05	Intron (ENSMUST00000034973.9/17127, intron 1 of 8)	9	63654771	63666547	11777	2	17127	ENSMUST00000137713.7	-11000	ENSMUSG00000032402	Smad3	SMAD family member 3
chr11.62023793.62024504	chr11	62023793	62024504	712	*	32.1862	-1.05911	0.212726	-4.91029	9.09418e-07	2.97063e-05	Intron (ENSMUST00000201866.3/432572, intron 1 of 3)	11	62029253	62221129	191877	1	432572	ENSMUST00000201364.3	-4749	ENSMUSG00000042331	Specc1	sperm antigen with calponin homology and coiled-coil domains 1
chr19.18818957.18819685	chr19	18818957	18819685	729	*	18.9401	-1.30289	0.256515	-4.90711	9.24272e-07	3.01514e-05	Exon (ENSMUST00000040489.8/225997, exon 18 of 39)	19	18840637	18866239	25603	1	225997	ENSMUST00000237020.1	-20952	ENSMUSG00000024727	Trpm6	transient receptor potential cation channel, subfamily M, member 6
chr15.97887353.97887946	chr15	97887353	97887946	594	*	41.258	-0.962415	0.194429	-4.90628	9.2818e-07	3.0252e-05	Intron (ENSMUST00000023119.14/22337, intron 2 of 9)	15	97876776	97896813	20038	2	22337	ENSMUST00000126568.7	8867	ENSMUSG00000022479	Vdr	vitamin D (1,25-dihydroxyvitamin D3) receptor
chr18.46920188.46920593	chr18	46920188	46920593	406	*	35.3273	-1.03528	0.208608	-4.90506	9.33975e-07	3.0388e-05	Promoter (1-2kb)	18	46921815	46934232	12418	1	381142	ENSMUST00000234910.1	-1222	ENSMUSG00000073568	Arl14epl	ADP-ribosylation factor-like 14 effector protein-like
chr12.84008937.84009953	chr12	84008937	84009953	1017	*	77.9207	-0.733654	0.149192	-4.90339	9.41952e-07	3.06195e-05	Promoter (<=1kb)	12	84009490	84018371	8882	1	26897	ENSMUST00000168120.2	0	ENSMUSG00000072949	Acot1	acyl-CoA thioesterase 1
chr17.24632188.24633479	chr17	24632188	24633479	1292	*	121.631	-0.579676	0.118107	-4.9015	9.51069e-07	3.08655e-05	Promoter (<=1kb)	17	24632680	24638836	6157	1	18207	ENSMUST00000234308.1	0	ENSMUSG00000041429	Nthl1	nth (endonuclease III)-like 1 (E.coli)
chr10.128658993.128660173	chr10	128658993	128660173	1181	*	35.9664	-1.00043	0.201881	-4.90114	9.52801e-07	3.08766e-05	5' UTR	10	128630843	128669358	38516	2	22781	ENSMUST00000238610.1	9185	ENSMUSG00000002578	Ikzf4	IKAROS family zinc finger 4
chr12.86473421.86474128	chr12	86473421	86474128	708	*	55.3264	-0.83155	0.168874	-4.89867	9.64873e-07	3.12266e-05	Intron (ENSMUST00000116402.9/26380, intron 2 of 6)	12	86470117	86519065	48949	1	26380	ENSMUST00000167891.1	3304	ENSMUSG00000021255	Esrrb	estrogen related receptor, beta
chr11.36677427.36677610	chr11	36677427	36677610	184	*	10.5854	-1.61627	0.296905	-4.89747	9.70792e-07	3.13905e-05	Promoter (<=1kb)	11	36140752	36677745	536994	2	23964	ENSMUST00000149787.7	135	ENSMUSG00000049336	Tenm2	teneurin transmembrane protein 2
chr1.135554645.135555217	chr1	135554645	135555217	573	*	45.0921	-0.916614	0.185824	-4.89618	9.77181e-07	3.15555e-05	Intron (ENSMUST00000040599.14/215690, intron 1 of 29)	1	135584773	135599948	15176	1	215714	ENSMUST00000067468.5	-29556	NA	Gm4793	predicted gene 4793
chr10.11357883.11358648	chr10	11357883	11358648	766	*	38.7928	-0.977419	0.198098	-4.88682	1.02478e-06	3.28332e-05	Intron (ENSMUST00000069106.4/13853, intron 1 of 3)	10	11343453	11448698	105246	1	13853	ENSMUST00000161438.1	14430	ENSMUSG00000055493	Epm2a	epilepsy, progressive myoclonic epilepsy, type 2 gene alpha
chr19.59538274.59538523	chr19	59538274	59538523	250	*	24.4607	-1.17547	0.235814	-4.87932	1.06454e-06	3.39296e-05	Intron (ENSMUST00000190204.1/72647, intron 2 of 4)	19	59493136	59559391	66256	1	72647	ENSMUST00000190204.1	45138	ENSMUSG00000100119	2700089I24Rik	RIKEN cDNA 2700089I24 gene
chr7.112388265.112388942	chr7	112388265	112388942	678	*	23.7353	-1.19114	0.238737	-4.87802	1.07155e-06	3.41237e-05	Intron (ENSMUST00000215412.1/100504195, intron 8 of 13)	7	112381149	112413102	31954	1	100504195	ENSMUST00000213108.1	7116	ENSMUSG00000038244	Micalcl	MICAL C-terminal like
chr4.55001443.55002035	chr4	55001443	55002035	593	*	27.8255	-1.124	0.22675	-4.87215	1.1039e-06	3.50021e-05	Intron (ENSMUST00000133895.7/242466, intron 1 of 2)	4	55011366	55081358	69993	1	242466	ENSMUST00000030131.11	-9331	ENSMUSG00000060206	Zfp462	zinc finger protein 462
chr5.33721531.33722550	chr5	33721531	33722550	1020	*	51.574	-0.860129	0.175532	-4.87157	1.10716e-06	3.50904e-05	Promoter (<=1kb)	5	33721674	33729837	8164	1	14184	ENSMUST00000201437.3	0	ENSMUSG00000054252	Fgfr3	fibroblast growth factor receptor 3
chr15.67360781.67361716	chr15	67360781	67361716	936	*	76.3948	-0.721759	0.147752	-4.87062	1.11247e-06	3.52282e-05	Intron (ENSMUST00000187233.1/69334, intron 7 of 8)	15	67226769	67377094	150326	1	69334	ENSMUST00000187233.1	134012	ENSMUSG00000102069	1700012I11Rik	RIKEN cDNA 1700012I11 gene
chr7.30422086.30422828	chr7	30422086	30422828	743	*	43.0209	-0.939666	0.191432	-4.86905	1.12133e-06	3.54773e-05	Promoter (<=1kb)	7	30422406	30428745	6340	1	243910	ENSMUST00000108175.7	0	ENSMUSG00000036931	Nfkbid	nuclear factor of kappa light polypeptide gene enhancer in B cells inhibitor, delta
chr6.53531169.53531900	chr6	53531169	53531900	732	*	117.089	-0.626255	0.128458	-4.86783	1.12833e-06	3.56112e-05	Intron (ENSMUST00000203528.2/231991, intron 5 of 10)	6	53573300	53700367	127068	1	231991	ENSMUST00000205120.2	-41400	ENSMUSG00000053007	Creb5	cAMP responsive element binding protein 5
chr1.138570950.138572212	chr1	138570950	138572212	1263	*	52.0447	-0.874307	0.17859	-4.86777	1.12866e-06	3.56112e-05	Exon (ENSMUST00000191656.1/ENSMUST00000191656.1, exon 1 of 1)	1	138484112	138619674	135563	2	59125	ENSMUST00000027642.4	47462	ENSMUSG00000026393	Nek7	NIMA (never in mitosis gene a)-related expressed kinase 7
chr5.90608840.90609275	chr5	90608840	90609275	436	*	56.1726	-0.842302	0.172126	-4.86772	1.12892e-06	3.56112e-05	Promoter (<=1kb)	5	90603623	90609801	6179	2	73246	ENSMUST00000202807.1	526	ENSMUSG00000029370	Rassf6	Ras association (RalGDS/AF-6) domain family member 6
chr13.104863469.104864132	chr13	104863469	104864132	664	*	32.9368	-1.03377	0.209705	-4.86704	1.13282e-06	3.57038e-05	Promoter (<=1kb)	13	104845283	104863893	18611	2	77803	ENSMUST00000043061.4	0	ENSMUSG00000042655	Shisal2b	shisa like 2B
chr1.171924744.171925589	chr1	171924744	171925589	846	*	38.0979	-0.972268	0.197782	-4.86674	1.13457e-06	3.57282e-05	Intron (ENSMUST00000195656.5/30925, intron 1 of 8)	1	171919492	171934139	14648	1	30925	ENSMUST00000194182.1	5252	ENSMUSG00000015314	Slamf6	SLAM family member 6
chr7.144025938.144026677	chr7	144025938	144026677	740	*	101.503	-0.658576	0.135111	-4.86541	1.14219e-06	3.58915e-05	Intron (ENSMUST00000105902.7/210274, intron 1 of 22)	7	144031264	144396431	365168	1	210274	ENSMUST00000213146.1	-4587	ENSMUSG00000037541	Shank2	SH3 and multiple ankyrin repeat domains 2
chr11.29626371.29626887	chr11	29626371	29626887	517	*	47.7981	-0.883772	0.180561	-4.86261	1.15848e-06	3.63411e-05	Intron (ENSMUST00000125194.1/ENSMUST00000125194.1, intron 1 of 2)	11	29563850	29578204	14355	1	73324	ENSMUST00000123175.1	62521	ENSMUSG00000020461	Clhc1	clathrin heavy chain linker domain containing 1
chr7.143739597.143740610	chr7	143739597	143740610	1014	*	100.753	-0.64452	0.132318	-4.86228	1.1604e-06	3.63704e-05	Promoter (<=1kb)	7	143688762	143740341	51580	2	79196	ENSMUST00000119499.7	0	ENSMUSG00000037606	Osbpl5	oxysterol binding protein-like 5
chr8.28749378.28750143	chr8	28749378	28750143	766	*	46.65	-0.904784	0.184798	-4.86163	1.16422e-06	3.64592e-05	Intron (ENSMUST00000168630.3/210801, intron 7 of 17)	8	28652425	29219427	567003	2	210801	ENSMUST00000209401.1	469284	ENSMUSG00000063626	Unc5d	unc-5 netrin receptor D
chr15.88890751.88891682	chr15	88890751	88891682	932	*	92.2081	-0.666723	0.136879	-4.86095	1.16821e-06	3.65686e-05	3' UTR	15	88915669	88919868	4200	2	239591	ENSMUST00000137740.1	28186	ENSMUSG00000022388	Ttll8	tubulin tyrosine ligase-like family, member 8
chr11.51059120.51059650	chr11	51059120	51059650	531	*	55.0761	-0.837442	0.171417	-4.8606	1.17031e-06	3.65903e-05	Promoter (<=1kb)	11	51059257	51071362	12106	1	21408	ENSMUST00000102766.9	0	ENSMUSG00000020364	Zfp354a	zinc finger protein 354A
chr7.81762166.81763808	chr7	81762166	81763808	1643	*	164.309	-0.506781	0.104248	-4.85754	1.18854e-06	3.70944e-05	Promoter (<=1kb)	7	81762925	81769491	6567	1	67148	ENSMUST00000042166.10	0	ENSMUSG00000038646	Ramac	RNA guanine-7 methyltransferase activating subunit
chr18.82499839.82500361	chr18	82499839	82500361	523	*	20.0507	-1.2755	0.254853	-4.8566	1.1942e-06	3.72236e-05	Intron (ENSMUST00000091789.10/17196, intron 1 of 3)	18	82475370	82584217	108848	1	17196	ENSMUST00000143506.7	24469	ENSMUSG00000041607	Mbp	myelin basic protein
chr17.29886565.29888506	chr17	29886565	29888506	1942	*	127.568	-0.582992	0.119974	-4.85334	1.21397e-06	3.77049e-05	Promoter (<=1kb)	17	29827958	29887882	59925	2	74762	ENSMUST00000073556.11	0	ENSMUSG00000043557	Mdga1	MAM domain containing glycosylphosphatidylinositol anchor 1
chr4.148471268.148472008	chr4	148471268	148472008	741	*	22.4926	-1.20539	0.242424	-4.84964	1.23685e-06	3.82773e-05	Exon (ENSMUST00000103221.9/56717, exon 19 of 58)	4	148448625	148454973	6349	1	56717	ENSMUST00000057580.7	22643	ENSMUSG00000028991	Mtor	mechanistic target of rapamycin kinase
chr5.38431266.38431723	chr5	38431266	38431723	458	*	17.9978	-1.30308	0.259291	-4.84729	1.25159e-06	3.87009e-05	Intron (ENSMUST00000067886.11/117591, intron 5 of 11)	5	38415440	38440829	25390	2	117591	ENSMUST00000144290.1	9106	ENSMUSG00000005107	Slc2a9	solute carrier family 2 (facilitated glucose transporter), member 9
chr9.65641839.65642341	chr9	65641839	65642341	503	*	31.8178	-1.04474	0.21268	-4.84654	1.25636e-06	3.88157e-05	Intron (ENSMUST00000169003.7/71973, intron 2 of 8)	9	65631086	65651635	20550	1	71973	ENSMUST00000216382.1	10753	ENSMUSG00000032387	Rbpms2	RNA binding protein with multiple splicing 2
chr7.89782653.89783046	chr7	89782653	89783046	394	*	16.4487	-1.34671	0.266438	-4.84464	1.26839e-06	3.91281e-05	Intron (ENSMUST00000159504.7/109264, intron 4 of 6)	7	89739917	89818931	79015	1	109264	ENSMUST00000160995.1	42736	ENSMUSG00000030621	Me3	malic enzyme 3, NADP(+)-dependent, mitochondrial
chr7.144552815.144553400	chr7	144552815	144553400	586	*	25.3122	-1.14967	0.232641	-4.84412	1.27177e-06	3.92095e-05	Promoter (<=1kb)	7	144476978	144552537	75560	2	233977	ENSMUST00000182226.7	-278	ENSMUSG00000037519	Ppfia1	protein tyrosine phosphatase, receptor type, f polypeptide (PTPRF), interacting protein (liprin), alpha 1
chr3.53656611.53657603	chr3	53656611	53657603	993	*	58.9003	-0.807302	0.165948	-4.84233	1.28325e-06	3.95236e-05	Promoter (<=1kb)	3	53513938	53657355	143418	2	242022	ENSMUST00000091137.5	0	ENSMUSG00000037016	Frem2	Fras1 related extracellular matrix protein 2
chr14.27081545.27082449	chr14	27081545	27082449	905	*	56.3466	-0.833142	0.17121	-4.84212	1.28464e-06	3.95236e-05	Intron (ENSMUST00000035336.4/171463, intron 2 of 12)	14	27087765	27101491	13727	1	171463	ENSMUST00000225829.1	-5316	ENSMUSG00000040717	Il17rd	interleukin 17 receptor D
chr3.65265204.65265791	chr3	65265204	65265791	588	*	39.4402	-0.945647	0.19362	-4.83927	1.30317e-06	4.00098e-05	Intron (ENSMUST00000238901.1/16497, intron 1 of 13)	3	65253428	65377084	123657	1	16497	ENSMUST00000161979.7	11776	ENSMUSG00000027827	Kcnab1	potassium voltage-gated channel, shaker-related subfamily, beta member 1
chr10.44015395.44016264	chr10	44015395	44016264	870	*	52.5244	-0.851975	0.17526	-4.83457	1.33434e-06	4.08137e-05	Intron (ENSMUST00000200401.1/11630, intron 2 of 21)	10	43950638	44004369	53732	2	11630	ENSMUST00000020017.13	-11026	ENSMUSG00000019866	Crybg1	crystallin beta-gamma domain containing 1
chr6.140666266.140666888	chr6	140666266	140666888	623	*	74.5153	-0.733161	0.151182	-4.83412	1.33734e-06	4.08714e-05	Intron (ENSMUST00000095350.10/11569, intron 8 of 8)	6	140646817	140648390	1574	1	11569	ENSMUST00000160772.1	19449	ENSMUSG00000030232	Aebp2	AE binding protein 2
chr6.89468982.89469615	chr6	89468982	89469615	634	*	32.1502	-1.06749	0.217829	-4.83255	1.34797e-06	4.1162e-05	Intron (ENSMUST00000113550.5/66098, intron 4 of 6)	6	89316314	89362620	46307	2	18844	ENSMUST00000163139.7	-106362	ENSMUSG00000030084	Plxna1	plexin A1
chr9.35453089.35453916	chr9	35453089	35453916	828	*	20.6996	-1.24687	0.250941	-4.83196	1.35193e-06	4.12315e-05	Promoter (1-2kb)	9	35452076	35507651	55576	1	57810	ENSMUST00000042842.5	1013	ENSMUSG00000038119	Cdon	cell adhesion molecule-related/down-regulated by oncogenes
chr3.137292968.137293601	chr3	137292968	137293601	634	*	73.5486	-0.72896	0.150424	-4.83103	1.35827e-06	4.13736e-05	Intron (ENSMUST00000197127.1/229861, intron 1 of 2)	3	137289639	137300708	11070	1	229861	ENSMUST00000197127.1	3329	ENSMUSG00000104610	Gm567	predicted gene 567
chr4.132274208.132274911	chr4	132274208	132274911	704	*	127.038	-0.577988	0.119556	-4.82864	1.3747e-06	4.17397e-05	Promoter (<=1kb)	4	132274375	132295766	21392	1	66464	ENSMUST00000030731.10	0	ENSMUSG00000028899	Taf12	TATA-box binding protein associated factor 12
chr17.49799105.49799555	chr17	49799105	49799555	451	*	15.5118	-1.38595	0.27421	-4.82483	1.40126e-06	4.23325e-05	Intron (ENSMUST00000162854.1/319991, intron 13 of 22)	17	49753911	49759033	5123	1	319991	ENSMUST00000162419.1	45194	ENSMUSG00000023999	Kif6	kinesin family member 6
chr9.70421024.70421735	chr9	70421024	70421735	712	*	60.098	-0.786004	0.162227	-4.82415	1.40599e-06	4.24057e-05	Promoter (<=1kb)	9	70407692	70421547	13856	2	12442	ENSMUST00000034742.7	0	ENSMUSG00000032218	Ccnb2	cyclin B2
chr17.75464380.75466030	chr17	75464380	75466030	1651	*	111.114	-0.604737	0.125162	-4.82401	1.40702e-06	4.24193e-05	Promoter (<=1kb)	17	75465486	75529054	63569	1	240168	ENSMUST00000095204.5	0	ENSMUSG00000071042	Rasgrp3	RAS, guanyl releasing protein 3
chr4.65289174.65289573	chr4	65289174	65289573	400	*	38.4332	-0.965422	0.19822	-4.8231	1.41346e-06	4.2596e-05	Intron (ENSMUST00000084501.3/18491, intron 10 of 21)	4	65124174	65357509	233336	1	18491	ENSMUST00000084501.3	165000	ENSMUSG00000028370	Pappa	pregnancy-associated plasma protein A
chr19.3926225.3927039	chr19	3926225	3927039	815	*	80.7746	-0.712304	0.14732	-4.82275	1.41591e-06	4.26524e-05	Intron (ENSMUST00000051803.7/67689, intron 1 of 9)	19	3919503	3929727	10225	2	67689	ENSMUST00000237391.1	2688	ENSMUSG00000024885	Aldh3b1	aldehyde dehydrogenase 3 family, member B1
chr11.80208828.80209789	chr11	80208828	80209789	962	*	137.493	-0.560359	0.116119	-4.82081	1.42979e-06	4.30352e-05	Promoter (<=1kb)	11	80209019	80266812	57794	1	59040	ENSMUST00000077451.13	0	ENSMUSG00000017686	Rhot1	ras homolog family member T1
chr15.100494341.100495594	chr15	100494341	100495594	1254	*	107.234	-0.62646	0.129742	-4.8206	1.4313e-06	4.30631e-05	Promoter (<=1kb)	15	100479570	100495488	15919	2	207785	ENSMUST00000061457.6	0	ENSMUSG00000044636	Csrnp2	cysteine-serine-rich nuclear protein 2
chr8.122432070.122433235	chr8	122432070	122433235	1166	*	78.6861	-0.70695	0.146256	-4.82023	1.43393e-06	4.31118e-05	Promoter (<=1kb)	8	122424776	122432908	8133	2	13057	ENSMUST00000212600.1	0	ENSMUSG00000006519	Cyba	cytochrome b-245, alpha polypeptide
chr1.188056992.188057456	chr1	188056992	188057456	465	*	36.8988	-0.993653	0.204027	-4.82021	1.43409e-06	4.31118e-05	Intron (ENSMUST00000110939.7/26381, intron 3 of 7)	1	188006576	188008990	2415	2	320272	ENSMUST00000195397.1	-48002	ENSMUSG00000103577	9330162B11Rik	RIKEN cDNA 9330162B11 gene
chr16.87916345.87916848	chr16	87916345	87916848	504	*	48.2302	-0.889358	0.183341	-4.81946	1.43949e-06	4.32388e-05	Intron (ENSMUST00000228188.1/14805, intron 15 of 16)	16	87912482	87923831	11350	2	14805	ENSMUST00000210700.1	6983	ENSMUSG00000022935	Grik1	glutamate receptor, ionotropic, kainate 1
chr17.36237014.36237977	chr17	36237014	36237977	964	*	46.5493	-0.884803	0.182375	-4.81892	1.44334e-06	4.3319e-05	Exon (ENSMUST00000174722.1/ENSMUST00000174722.1, exon 1 of 1)	17	36255673	36256350	678	2	67676	ENSMUST00000173122.1	18373	ENSMUSG00000024446	Rpp21	ribonuclease P 21 subunit
chr14.55788276.55789179	chr14	55788276	55789179	904	*	64.7143	-0.759168	0.156959	-4.81829	1.44794e-06	4.34216e-05	Promoter (<=1kb)	14	55784995	55788865	3871	2	56532	ENSMUST00000022830.13	0	ENSMUSG00000022221	Ripk3	receptor-interacting serine-threonine kinase 3
chr13.48130898.48131346	chr13	48130898	48131346	449	*	17.6235	-1.31883	0.26373	-4.81652	1.46085e-06	4.37552e-05	Intron (ENSMUST00000180921.1/320614, intron 1 of 2)	13	47960330	48018608	58279	2	70971	ENSMUST00000061899.5	-112290	ENSMUSG00000047324	4931429P17Rik	RIKEN cDNA 4931429P17 gene
chr16.86142562.86143089	chr16	86142562	86143089	528	*	42.4947	-0.951281	0.196013	-4.81456	1.47524e-06	4.41145e-05	Intron (ENSMUST00000231250.1/ENSMUST00000231250.1, intron 1 of 1)	16	85856173	85901828	45656	2	23794	ENSMUST00000023611.6	-240734	ENSMUSG00000022894	Adamts5	a disintegrin-like and metallopeptidase (reprolysin type) with thrombospondin type 1 motif, 5 (aggrecanase-2)
chr5.149284233.149285113	chr5	149284233	149285113	881	*	104.442	-0.623374	0.129354	-4.81107	1.50121e-06	4.47999e-05	Exon (ENSMUST00000200934.1/ENSMUST00000200934.1, exon 2 of 2)	5	149287415	149288044	630	1	11690	ENSMUST00000202629.1	-2302	ENSMUSG00000060063	Alox5ap	arachidonate 5-lipoxygenase activating protein
chr11.120048950.120049591	chr11	120048950	120049591	642	*	44.8253	-0.906846	0.187134	-4.81071	1.50397e-06	4.48641e-05	Promoter (1-2kb)	11	120007313	120047167	39855	2	11302	ENSMUST00000150730.7	-1783	ENSMUSG00000025375	Aatk	apoptosis-associated tyrosine kinase
chr19.56990154.56991042	chr19	56990154	56991042	889	*	97.6419	-0.636295	0.132066	-4.80884	1.5181e-06	4.5194e-05	5' UTR	19	56930098	57001046	70949	2	226250	ENSMUST00000126964.7	10004	ENSMUSG00000025083	Afap1l2	actin filament associated protein 1-like 2
chr15.81585858.81586950	chr15	81585858	81586950	1093	*	84.7231	-0.679048	0.140879	-4.80873	1.5189e-06	4.51996e-05	Promoter (<=1kb)	15	81586220	81624218	37999	1	328572	ENSMUST00000189338.1	0	ENSMUSG00000055024	Ep300	E1A binding protein p300
chr9.53264178.53264760	chr9	53264178	53264760	583	*	49.5804	-0.876369	0.181197	-4.80613	1.5388e-06	4.56441e-05	Exon (ENSMUST00000034550.3/ENSMUST00000034550.3, exon 1 of 2)	9	53098635	53248053	149419	2	77591	ENSMUST00000065630.7	-16125	ENSMUSG00000053289	Ddx10	DEAD (Asp-Glu-Ala-Asp) box polypeptide 10
chr13.77551117.77551752	chr13	77551117	77551752	636	*	26.1776	-1.12057	0.228995	-4.80352	1.55898e-06	4.61867e-05	Intron (ENSMUST00000168779.2/72371, intron 19 of 19)	13	77702033	77724167	22135	1	68675	ENSMUST00000225709.1	-150281	ENSMUSG00000064138	Fam172a	family with sequence similarity 172, member A
chr2.35024538.35025237	chr2	35024538	35025237	700	*	32.9068	-1.03212	0.21231	-4.80188	1.57184e-06	4.65303e-05	Exon (ENSMUST00000028233.6/15139, exon 19 of 41)	2	34983703	35019645	35943	2	15139	ENSMUST00000156412.2	-4893	ENSMUSG00000026874	Hc	hemolytic complement
chr7.91845413.91846302	chr7	91845413	91846302	890	*	74.6291	-0.727708	0.151178	-4.79877	1.59642e-06	4.71171e-05	Intron (ENSMUST00000231777.2/23859, intron 9 of 27)	7	91711420	92447003	735584	1	23859	ENSMUST00000107193.7	133993	ENSMUSG00000052572	Dlg2	discs large MAGUK scaffold protein 2
chr13.22272017.22272631	chr13	22272017	22272631	615	*	22.4554	-1.18572	0.241266	-4.79793	1.60313e-06	4.72662e-05	Intron (ENSMUST00000228711.1/ENSMUST00000228711.1, intron 1 of 2)	13	22278317	22279404	1088	1	171257	ENSMUST00000091736.4	-5686	ENSMUSG00000069296	Vmn1r195	vomeronasal 1 receptor 195
chr2.150621213.150622143	chr2	150621213	150622143	931	*	123.282	-0.584545	0.121757	-4.79478	1.62856e-06	4.79152e-05	Exon (ENSMUST00000028944.3/68738, exon 13 of 14)	2	150583080	150608567	25488	2	71881	ENSMUST00000046399.6	-12646	ENSMUSG00000033096	Apmap	adipocyte plasma membrane associated protein
chr6.106645635.106646145	chr6	106645635	106646145	511	*	18.7795	-1.26962	0.256353	-4.79461	1.62995e-06	4.79226e-05	Intron (ENSMUST00000113261.8/269784, intron 15 of 19)	6	106655503	106699192	43690	1	269784	ENSMUST00000204621.1	-9358	ENSMUSG00000064293	Cntn4	contactin 4
chr14.17876047.17876770	chr14	17876047	17876770	724	*	22.0396	-1.4986	0.309676	-4.79444	1.63133e-06	4.79439e-05	Intron (ENSMUST00000224470.1/21834, intron 2 of 3)	14	17962821	18011261	48441	1	21834	ENSMUST00000224934.1	-86051	ENSMUSG00000021779	Thrb	thyroid hormone receptor beta
chr12.50506225.50506992	chr12	50506225	50506992	768	*	50.5341	-0.861463	0.178656	-4.79368	1.63751e-06	4.80874e-05	Intron (ENSMUST00000002765.8/18760, intron 1 of 18)	12	50341231	50649098	307868	2	18760	ENSMUST00000002765.8	142106	ENSMUSG00000002688	Prkd1	protein kinase D1
chr19.4268575.4269385	chr19	4268575	4269385	811	*	34.4208	-0.999066	0.206093	-4.79207	1.65073e-06	4.83981e-05	Promoter (<=1kb)	19	4261668	4269180	7513	2	245857	ENSMUST00000037992.15	0	ENSMUSG00000034616	Ssh3	slingshot protein phosphatase 3
chr7.5052533.5052908	chr7	5052533	5052908	376	*	24.948	-1.13265	0.231705	-4.7917	1.65373e-06	4.84668e-05	Promoter (<=1kb)	7	5051989	5053335	1347	1	68992	ENSMUST00000208570.1	544	ENSMUSG00000055633	Zfp580	zinc finger protein 580
chr11.82115729.82116397	chr11	82115729	82116397	669	*	43.1334	-0.907934	0.188061	-4.79093	1.66011e-06	4.86343e-05	Promoter (<=1kb)	11	82115185	82116799	1615	1	20307	ENSMUST00000009329.2	544	ENSMUSG00000009185	Ccl8	chemokine (C-C motif) ligand 8
chr17.67698405.67698969	chr17	67698405	67698969	565	*	33.5767	-1.02562	0.211507	-4.79	1.66779e-06	4.88204e-05	Promoter (1-2kb)	17	67697265	67756912	59648	1	16772	ENSMUST00000233821.1	1140	ENSMUSG00000032796	Lama1	laminin, alpha 1
chr4.45861503.45862176	chr4	45861503	45862176	674	*	20.5049	-1.23371	0.250416	-4.78859	1.67956e-06	4.91258e-05	Intron (ENSMUST00000107783.7/74152, intron 4 of 18)	4	45874211	45886618	12408	1	74152	ENSMUST00000165478.1	-12035	ENSMUSG00000028327	Stra6l	STRA6-like
chr13.31820563.31821307	chr13	31820563	31821307	745	*	28.2525	-1.08132	0.222287	-4.78655	1.69672e-06	4.95294e-05	Intron (ENSMUST00000041859.8/218138, intron 9 of 10)	13	31806633	31812476	5844	1	17300	ENSMUST00000062292.4	13930	ENSMUSG00000050295	Foxc1	forkhead box C1
chr13.51975414.51976490	chr13	51975414	51976490	1077	*	192.936	-0.473703	0.0989068	-4.78641	1.69793e-06	4.95452e-05	Exon (ENSMUST00000181851.1/ENSMUST00000181851.1, exon 3 of 3)	13	52096741	52124158	27418	1	74050	ENSMUST00000220691.1	-120251	ENSMUSG00000113211	4921525O09Rik	RIKEN cDNA 4921525O09 gene
chr9.105376208.105377032	chr9	105376208	105377032	825	*	138.241	-0.545318	0.11387	-4.78397	1.71866e-06	5.00111e-05	Intron (ENSMUST00000038648.10/208583, intron 2 of 15)	9	105162974	105393021	230048	2	208583	ENSMUST00000177029.7	15989	ENSMUSG00000035032	Nek11	NIMA (never in mitosis gene a)-related expressed kinase 11
chr14.54736879.54737513	chr14	54736879	54737513	635	*	44.4985	-0.891777	0.185075	-4.78306	1.72649e-06	5.01793e-05	Exon (ENSMUST00000226646.1/50934, exon 4 of 4)	14	54710360	54712174	1815	2	110794	ENSMUST00000064290.7	-24705	ENSMUSG00000052435	Cebpe	CCAAT/enhancer binding protein (C/EBP), epsilon
chr3.90243456.90243675	chr3	90243456	90243675	220	*	33.8883	-1.02235	0.211332	-4.78099	1.74436e-06	5.0576e-05	Promoter (<=1kb)	3	90237500	90243512	6013	2	78284	ENSMUST00000029547.9	0	ENSMUSG00000027938	Creb3l4	cAMP responsive element binding protein 3-like 4
chr17.67730520.67731091	chr17	67730520	67731091	572	*	40.2258	-0.942116	0.195346	-4.78041	1.74936e-06	5.06838e-05	Intron (ENSMUST00000035471.8/16772, intron 3 of 62)	17	67697265	67756912	59648	1	16772	ENSMUST00000233821.1	33255	ENSMUSG00000032796	Lama1	laminin, alpha 1
chr1.151570999.151571904	chr1	151570999	151571904	906	*	49.5527	-0.849675	0.176713	-4.77941	1.75813e-06	5.08779e-05	Promoter (<=1kb)	1	151571186	151644898	73713	1	63913	ENSMUST00000134499.7	0	ENSMUSG00000026483	Fam129a	family with sequence similarity 129, member A
chr11.23020003.23020575	chr11	23020003	23020575	573	*	26.1649	-1.1125	0.228744	-4.77572	1.79068e-06	5.16978e-05	Promoter (<=1kb)	11	23020470	23030788	10319	1	73873	ENSMUST00000094363.3	0	ENSMUSG00000049811	Fam161a	family with sequence similarity 161, member A
chr6.125689824.125690663	chr6	125689824	125690663	840	*	31.4545	-1.04944	0.216864	-4.77417	1.80446e-06	5.2048e-05	Promoter (<=1kb)	6	125690419	125957021	266603	1	243634	ENSMUST00000159111.7	0	ENSMUSG00000038115	Ano2	anoctamin 2
chr9.4572776.4573358	chr9	4572776	4573358	583	*	36.4543	-0.973639	0.201877	-4.77404	1.80564e-06	5.2048e-05	Intron (ENSMUST00000063508.14/14802, intron 4 of 16)	9	4383535	4386861	3327	1	78100	ENSMUST00000047173.9	189241	ENSMUSG00000041124	Msantd4	Myb/SANT-like DNA-binding domain containing 4 with coiled-coils
chr9.79919260.79920383	chr9	79919260	79920383	1124	*	56.9798	-0.794577	0.165745	-4.77153	1.82831e-06	5.26395e-05	Intron (ENSMUST00000239133.1/70598, intron 1 of 6)	9	79820661	79962033	141373	2	70598	ENSMUST00000172973.1	41650	ENSMUSG00000034898	Filip1	filamin A interacting protein 1
chr8.84460502.84461024	chr8	84460502	84461024	523	*	42.2437	-0.93321	0.193996	-4.77131	1.83035e-06	5.26777e-05	Intron (ENSMUST00000238701.1/12286, intron 3 of 48)	8	84415784	84640246	224463	1	12286	ENSMUST00000215756.1	44718	ENSMUSG00000034656	Cacna1a	calcium channel, voltage-dependent, P/Q type, alpha 1A subunit
chr3.97845922.97846263	chr3	97845922	97846263	342	*	12.5734	-1.46941	0.288337	-4.77043	1.83832e-06	5.2845e-05	Intron (ENSMUST00000168438.8/83679, intron 1 of 45)	3	97796732	97824621	27890	2	83679	ENSMUST00000200232.2	-21301	ENSMUSG00000038170	Pde4dip	phosphodiesterase 4D interacting protein (myomegalin)
chr9.117383316.117383872	chr9	117383316	117383872	557	*	61.563	-0.771867	0.161178	-4.7693	1.84868e-06	5.30807e-05	Intron (ENSMUST00000164018.8/207181, intron 1 of 14)	9	116578515	117252483	673969	2	207181	ENSMUST00000044901.13	-130833	ENSMUSG00000039607	Rbms3	RNA binding motif, single stranded interacting protein
chr6.86209273.86209656	chr6	86209273	86209656	384	*	29.4321	-1.06344	0.2198	-4.76817	1.85906e-06	5.33324e-05	Promoter (1-2kb)	6	86211594	86272219	60626	1	21802	ENSMUST00000194449.2	-1938	ENSMUSG00000029999	Tgfa	transforming growth factor alpha
chr11.117826216.117826481	chr11	117826216	117826481	266	*	30.9283	-1.04698	0.216723	-4.76641	1.87537e-06	5.36794e-05	Promoter (<=1kb)	11	117815526	117826092	10567	2	21877	ENSMUST00000026661.3	-124	ENSMUSG00000025574	Tk1	thymidine kinase 1
chr11.12396117.12396645	chr11	12396117	12396645	529	*	28.9706	-1.06837	0.220881	-4.76484	1.89e-06	5.39965e-05	Intron (ENSMUST00000172919.7/12808, intron 1 of 7)	11	12236678	12412144	175467	2	12808	ENSMUST00000174874.7	15499	ENSMUSG00000020173	Cobl	cordon-bleu WH2 repeat
chr2.118841758.118842186	chr2	118841758	118842186	429	*	62.1484	-0.787517	0.164696	-4.76165	1.92012e-06	5.47898e-05	Intron (ENSMUST00000148877.1/ENSMUST00000148877.1, intron 1 of 1)	2	118831583	118837143	5561	1	51944	ENSMUST00000176463.1	10175	ENSMUSG00000027331	Knstrn	kinetochore-localized astrin/SPAG5 binding
chr3.131111638.131112602	chr3	131111638	131112602	965	*	70.984	-0.750611	0.157193	-4.75992	1.93671e-06	5.51776e-05	Promoter (<=1kb)	3	131112797	131117387	4591	1	16842	ENSMUST00000136147.7	-195	ENSMUSG00000027985	Lef1	lymphoid enhancer binding factor 1
chr4.137704598.137704916	chr4	137704598	137704916	319	*	23.7206	-1.18257	0.243072	-4.75813	1.95391e-06	5.54829e-05	Promoter (1-2kb)	4	137696979	137706606	9628	2	69808	ENSMUST00000135358.1	1690	ENSMUSG00000087476	Rap1gapos	RAP1 GTPase activating protein, opposite strand
chr5.122849627.122850890	chr5	122849627	122850890	1264	*	192.322	-0.461255	0.0968849	-4.7581	1.95422e-06	5.54829e-05	Promoter (<=1kb)	5	122850048	122871291	21244	1	80751	ENSMUST00000031434.7	0	ENSMUSG00000029474	Rnf34	ring finger protein 34
chr3.60602812.60603506	chr3	60602812	60603506	695	*	70.7654	-0.722168	0.151386	-4.75499	1.9846e-06	5.62153e-05	Promoter (<=1kb)	3	60603538	60615772	12235	1	56758	ENSMUST00000192520.1	-32	ENSMUSG00000027763	Mbnl1	muscleblind like splicing factor 1
chr9.16077573.16078228	chr9	16077573	16078228	656	*	32.7652	-1.03706	0.215479	-4.75484	1.98608e-06	5.62356e-05	Intron (ENSMUST00000217308.2/270120, intron 4 of 25)	9	15936701	15957822	21122	2	270120	ENSMUST00000215388.1	-119751	ENSMUSG00000074505	Fat3	FAT atypical cadherin 3
chr14.100072582.100073101	chr14	100072582	100073101	520	*	17.3788	-1.29939	0.263449	-4.75343	1.99999e-06	5.65852e-05	Intron (ENSMUST00000228216.1/16597, intron 3 of 7)	14	99874486	100149764	275279	2	16597	ENSMUST00000097079.4	76663	ENSMUSG00000072294	Klf12	Kruppel-like factor 12
chr19.59344306.59344886	chr19	59344306	59344886	581	*	23.1919	-1.18611	0.244015	-4.75335	2.00074e-06	5.65852e-05	Promoter (<=1kb)	19	59297178	59345780	48603	2	107368	ENSMUST00000099274.3	894	ENSMUSG00000074746	Pdzd8	PDZ domain containing 8
chr11.68852426.68853419	chr11	68852426	68853419	994	*	199.427	-0.468513	0.098549	-4.75148	2.01935e-06	5.69801e-05	Promoter (<=1kb)	11	68821434	68853135	31702	2	83431	ENSMUST00000018880.13	0	ENSMUSG00000018736	Ndel1	nudE neurodevelopment protein 1 like 1
chr17.14991229.14991551	chr17	14991229	14991551	323	*	26.7651	-1.11441	0.230608	-4.75101	2.02403e-06	5.70686e-05	Exon (ENSMUST00000231253.1/100041574, exon 11 of 11)	17	14979499	14989374	9876	1	100041574	ENSMUST00000232182.1	11730	ENSMUSG00000116953	9030025P20Rik	RIKEN cDNA 9030025P20 gene
chr6.137131349.137131746	chr6	137131349	137131746	398	*	52.5556	-0.848254	0.177608	-4.74992	2.035e-06	5.73338e-05	Intron (ENSMUST00000032347.10/232441, intron 2 of 4)	6	137056389	137140063	83675	2	232441	ENSMUST00000203003.1	8317	ENSMUSG00000030222	Rerg	RAS-like, estrogen-regulated, growth-inhibitor
chr12.53752861.53753975	chr12	53752861	53753975	1115	*	64.1636	-0.757596	0.158933	-4.74892	2.04504e-06	5.75947e-05	Intron (ENSMUST00000223358.1/27386, intron 3 of 10)	12	54178981	54203860	24880	2	112407	ENSMUST00000039516.3	449885	ENSMUSG00000035105	Egln3	egl-9 family hypoxia-inducible factor 3
chr10.11031963.11032740	chr10	11031963	11032740	778	*	20.12	-1.25665	0.257226	-4.74577	2.07715e-06	5.83649e-05	Intron (ENSMUST00000044306.12/14816, intron 2 of 8)	10	10688801	11080956	392156	2	14816	ENSMUST00000105560.1	48216	ENSMUSG00000019828	Grm1	glutamate receptor, metabotropic 1
chr15.98162085.98162858	chr15	98162085	98162858	774	*	31.2531	-1.02643	0.213585	-4.74315	2.10424e-06	5.9081e-05	Intron (ENSMUST00000143400.7/78541, intron 1 of 3)	15	98135714	98165560	29847	2	78541	ENSMUST00000123922.1	2702	ENSMUSG00000048175	Asb8	ankyrin repeat and SOCS box-containing 8
chr13.119722130.119722956	chr13	119722130	119722956	827	*	75.3151	-0.717688	0.150912	-4.74177	2.11863e-06	5.93881e-05	Intron (ENSMUST00000178142.1/245269, intron 2 of 3)	13	119723483	119738394	14912	2	245269	ENSMUST00000178973.1	15438	ENSMUSG00000095930	Nim1k	NIM1 serine/threonine protein kinase
chr3.130935237.130936166	chr3	130935237	130936166	930	*	29.8353	-1.07072	0.222773	-4.73923	2.1453e-06	6.00504e-05	Intron (ENSMUST00000196438.2/ENSMUST00000196438.2, intron 1 of 2)	3	131110471	131224356	113886	1	16842	ENSMUST00000029611.13	-174305	ENSMUSG00000027985	Lef1	lymphoid enhancer binding factor 1
chr4.115916722.115917056	chr4	115916722	115917056	335	*	20.8826	-1.2054	0.247761	-4.73879	2.15002e-06	6.01388e-05	3' UTR	4	115915119	115925638	10520	2	140477	ENSMUST00000064806.12	8582	ENSMUSG00000028707	Dmbx1	diencephalon/mesencephalon homeobox 1
chr2.144123065.144124167	chr2	144123065	144124167	1103	*	112.318	-0.595564	0.1255	-4.73878	2.15009e-06	6.01388e-05	Intron (ENSMUST00000211068.1/ENSMUST00000211068.1, intron 1 of 2)	2	144174315	144179086	4772	2	433481	ENSMUST00000166982.2	54919	ENSMUSG00000074758	Gm5535	predicted gene 5535
chr8.8183243.8183644	chr8	8183243	8183644	402	*	37.5088	-0.98385	0.205766	-4.73704	2.16865e-06	6.06216e-05	Intron (ENSMUST00000208946.1/ENSMUST00000208946.1, intron 2 of 5)	8	8620597	8639363	18767	2	13642	ENSMUST00000152698.1	455719	ENSMUSG00000001300	Efnb2	ephrin B2
chr3.82144778.82145953	chr3	82144778	82145953	1176	*	52.9129	-0.841269	0.176629	-4.737	2.169e-06	6.06216e-05	Promoter (<=1kb)	3	82092427	82145073	52647	2	60596	ENSMUST00000193924.5	0	ENSMUSG00000033910	Gucy1a1	guanylate cyclase 1, soluble, alpha 1
chr10.78787347.78788232	chr10	78787347	78788232	886	*	57.645	-0.814564	0.17118	-4.73586	2.1813e-06	6.09191e-05	5' UTR	10	78780702	78791338	10637	1	20513	ENSMUST00000217717.1	6645	ENSMUSG00000005357	Slc1a6	solute carrier family 1 (high affinity aspartate/glutamate transporter), member 6
chr13.18195728.18196347	chr13	18195728	18196347	620	*	46.5478	-0.868344	0.182191	-4.73441	2.19698e-06	6.12406e-05	Intron (ENSMUST00000139064.9/218030, intron 3 of 7)	13	18138821	18186486	47666	2	218030	ENSMUST00000176898.7	-9242	ENSMUSG00000009734	Pou6f2	POU domain, class 6, transcription factor 2
chr9.63980039.63980770	chr9	63980039	63980770	732	*	80.3456	-0.685833	0.144548	-4.73225	2.22041e-06	6.18234e-05	Intron (ENSMUST00000041029.5/17130, intron 3 of 3)	9	63954009	64016987	62979	2	17130	ENSMUST00000144323.2	36217	ENSMUSG00000036867	Smad6	SMAD family member 6
chr6.86480217.86480927	chr6	86480217	86480927	711	*	47.8826	-0.850966	0.17872	-4.73171	2.22632e-06	6.19646e-05	Promoter (<=1kb)	6	86470277	86480770	10494	2	320486	ENSMUST00000129343.7	0	ENSMUSG00000085589	A430078I02Rik	RIKEN cDNA A430078I02 gene
chr14.40908195.40908705	chr14	40908195	40908705	511	*	73.7002	-0.721979	0.152271	-4.72692	2.27946e-06	6.32523e-05	Intron (ENSMUST00000047652.5/52588, intron 8 of 8)	14	40860383	40893266	32884	2	328381	ENSMUST00000225854.1	-14929	ENSMUSG00000037833	Sh2d4b	SH2 domain containing 4B
chr8.32199818.32200392	chr8	32199818	32200392	575	*	30.8453	-1.02447	0.21394	-4.72437	2.3083e-06	6.38839e-05	Intron (ENSMUST00000209107.3/211323, intron 1 of 12)	8	31849311	32292913	443603	2	211323	ENSMUST00000238824.1	92521	ENSMUSG00000062991	Nrg1	neuregulin 1
chr5.140872933.140873738	chr5	140872933	140873738	806	*	26.2159	-1.11613	0.232051	-4.72397	2.31281e-06	6.39845e-05	3' UTR	5	140872992	140882205	9214	2	108723	ENSMUST00000196169.1	8467	ENSMUSG00000036526	Card11	caspase recruitment domain family, member 11
chr16.44557574.44558982	chr16	44557574	44558982	1409	*	120.165	-0.605594	0.128049	-4.7233	2.32045e-06	6.41236e-05	Promoter (<=1kb)	16	44558046	44558129	84	2	100526478	ENSMUST00000175305.1	0	ENSMUSG00000093046	Mir3081	microRNA 3081
chr18.44668263.44668820	chr18	44668263	44668820	558	*	77.2676	-0.697501	0.14736	-4.72052	2.35246e-06	6.48864e-05	Exon (ENSMUST00000181094.1/626275, exon 2 of 5)	18	44429280	44662266	232987	2	328949	ENSMUST00000164666.5	-5997	ENSMUSG00000071856	Mcc	mutated in colorectal cancers
chr2.72750256.72750855	chr2	72750256	72750855	600	*	62.129	-0.8292	0.175061	-4.7156	2.40999e-06	6.62742e-05	Promoter (<=1kb)	2	72746505	72750853	4349	2	76218	ENSMUST00000125382.1	0	ENSMUSG00000085427	6430710C18Rik	RIKEN cDNA 6430710C18 gene
chr1.169747200.169747834	chr1	169747200	169747834	635	*	25.8683	-1.10663	0.230423	-4.71533	2.41316e-06	6.63366e-05	Promoter (<=1kb)	1	169741477	169747642	6166	2	19736	ENSMUST00000027991.11	0	ENSMUSG00000038530	Rgs4	regulator of G-protein signaling 4
chr2.163397930.163398575	chr2	163397930	163398575	646	*	67.7828	-0.735043	0.155385	-4.7146	2.42191e-06	6.65408e-05	Promoter (<=1kb)	2	163336242	163397949	61708	2	59091	ENSMUST00000017961.10	0	ENSMUSG00000017817	Jph2	junctophilin 2
chr9.97512323.97512907	chr9	97512323	97512907	585	*	34.3422	-0.998946	0.209414	-4.71455	2.4224e-06	6.65408e-05	Intron (ENSMUST00000035027.12/64085, intron 8 of 17)	9	97349562	97369958	20397	2	78911	ENSMUST00000035026.4	-142365	ENSMUSG00000032451	Trim42	tripartite motif-containing 42
chr16.26581350.26582444	chr16	26581350	26582444	1095	*	114.777	-0.581942	0.123306	-4.71331	2.43728e-06	6.68998e-05	Promoter (<=1kb)	16	26581704	26725264	143561	1	16180	ENSMUST00000096129.8	0	ENSMUSG00000022514	Il1rap	interleukin 1 receptor accessory protein
chr8.4253238.4253436	chr8	4253238	4253436	199	*	20.8979	-1.23142	0.254475	-4.71253	2.44656e-06	6.70793e-05	Promoter (<=1kb)	8	4253419	4255632	2214	1	102209	ENSMUST00000208459.1	0	ENSMUSG00000011837	Snapc2	small nuclear RNA activating complex, polypeptide 2
chr17.22225376.22226051	chr17	22225376	22226051	676	*	71.3236	-0.749487	0.158606	-4.71142	2.46001e-06	6.73747e-05	Promoter (<=1kb)	17	22197265	22225616	28352	2	240038	ENSMUST00000179996.2	0	ENSMUSG00000096433	Zfp994	zinc finger protein 994
chr11.115827678.115827953	chr11	115827678	115827953	276	*	24.0375	-1.1709	0.24327	-4.71141	2.46008e-06	6.73747e-05	Intron (ENSMUST00000103032.10/217325, intron 1 of 25)	11	115824058	115855778	31721	1	217325	ENSMUST00000177736.7	3620	ENSMUSG00000020782	Llgl2	LLGL2 scribble cell polarity complex component
chr5.43868593.43869629	chr5	43868593	43869629	1037	*	55.8296	-0.803267	0.169677	-4.71116	2.46316e-06	6.74163e-05	Promoter (<=1kb)	5	43868553	43912375	43823	1	12494	ENSMUST00000030964.5	40	ENSMUSG00000029084	Cd38	CD38 antigen
chr3.95282880.95283595	chr3	95282880	95283595	716	*	110.347	-0.582991	0.123706	-4.7059	2.52747e-06	6.90493e-05	Promoter (<=1kb)	3	95282944	95296166	13223	1	75007	ENSMUST00000039537.13	0	ENSMUSG00000038712	Mindy1	MINDY lysine 48 deubiquitinase 1
chr9.37664427.37665294	chr9	37664427	37665294	868	*	22.2223	-1.16724	0.24232	-4.70587	2.5278e-06	6.90493e-05	Intron (ENSMUST00000011262.3/208098, intron 2 of 3)	9	37664221	37669173	4953	2	208098	ENSMUST00000142228.1	3879	ENSMUSG00000011118	Panx3	pannexin 3
chr11.88204596.88205082	chr11	88204596	88205082	487	*	16.0916	-1.31769	0.268813	-4.70564	2.53069e-06	6.91027e-05	Promoter (<=1kb)	11	88204444	88210971	6528	1	64656	ENSMUST00000144070.2	152	ENSMUSG00000023723	Mrps23	mitochondrial ribosomal protein S23
chr9.67699463.67700251	chr9	67699463	67700251	789	*	29.093	-1.06629	0.223261	-4.70534	2.53447e-06	6.91289e-05	Exon (ENSMUST00000216655.1/ENSMUST00000216655.1, exon 1 of 1)	9	67727717	67727780	64	2	102466824	ENSMUST00000184532.1	27529	ENSMUSG00000098937	Mir7241	microRNA 7241
chr12.4135428.4135912	chr12	4135428	4135912	485	*	33.6106	-1.00166	0.21043	-4.70465	2.54303e-06	6.92614e-05	Promoter (1-2kb)	12	4134153	4213524	79372	1	104111	ENSMUST00000020984.8	1275	ENSMUSG00000020654	Adcy3	adenylate cyclase 3
chr12.117740954.117741487	chr12	117740954	117741487	534	*	25.6369	-1.12131	0.233977	-4.70337	2.55898e-06	6.96167e-05	Exon (ENSMUST00000222035.1/ENSMUST00000222035.1, exon 1 of 1)	12	117688956	117716365	27410	1	217944	ENSMUST00000223040.1	51998	ENSMUSG00000041992	Rapgef5	Rap guanine nucleotide exchange factor (GEF) 5
chr3.152590568.152591018	chr3	152590568	152591018	451	*	28.8725	-1.04872	0.219907	-4.69909	2.61325e-06	7.09097e-05	Intron (ENSMUST00000045262.10/229949, intron 6 of 13)	3	152463863	152526752	62890	2	229949	ENSMUST00000200062.1	-63816	ENSMUSG00000039058	Ak5	adenylate kinase 5
chr16.66970982.66971327	chr16	66970982	66971327	346	*	21.0378	-1.20146	0.249414	-4.69646	2.64712e-06	7.17756e-05	Intron (ENSMUST00000114292.7/239857, intron 1 of 9)	16	66663093	66953334	290242	2	239857	ENSMUST00000128168.2	-17648	ENSMUSG00000064115	Cadm2	cell adhesion molecule 2
chr8.69270754.69271515	chr8	69270754	69271515	762	*	55.6869	-0.799839	0.169574	-4.6939	2.68051e-06	7.25742e-05	Promoter (<=1kb)	8	69271080	69303375	32296	1	211135	ENSMUST00000212549.1	0	ENSMUSG00000079038	D130040H23Rik	RIKEN cDNA D130040H23 gene
chr6.38235071.38235672	chr6	38235071	38235672	602	*	33.5509	-1.00163	0.210997	-4.69296	2.69281e-06	7.27732e-05	Intron (ENSMUST00000117556.7/330286, intron 1 of 19)	6	38123174	38253955	130782	2	330286	ENSMUST00000117556.7	18283	ENSMUSG00000063455	D630045J12Rik	RIKEN cDNA D630045J12 gene
chr19.57008091.57008728	chr19	57008091	57008728	638	*	79.7277	-0.687482	0.146208	-4.69	2.73209e-06	7.36735e-05	Promoter (<=1kb)	19	56912361	57008198	95838	2	226250	ENSMUST00000118800.7	0	ENSMUSG00000025083	Afap1l2	actin filament associated protein 1-like 2
chr12.81953747.81955023	chr12	81953747	81955023	1277	*	48.0701	-0.849136	0.179952	-4.68999	2.73213e-06	7.36735e-05	Intron (ENSMUST00000221721.1/54604, intron 12 of 35)	12	81973187	81974567	1381	1	54604	ENSMUST00000222908.1	-18164	ENSMUSG00000021140	Pcnx	pecanex homolog
chr5.134985727.134986309	chr5	134985727	134986309	583	*	29.7517	-1.03621	0.217916	-4.6897	2.7361e-06	7.37485e-05	Promoter (<=1kb)	5	134986214	134987472	1259	1	12739	ENSMUST00000094245.3	0	ENSMUSG00000070473	Cldn3	claudin 3
chr10.88389894.88390725	chr10	88389894	88390725	832	*	46.4847	-0.885258	0.187466	-4.68946	2.73928e-06	7.37579e-05	Intron (ENSMUST00000127615.7/432486, intron 2 of 5)	10	88379226	88447329	68104	1	432486	ENSMUST00000020251.9	10668	ENSMUSG00000035311	Gnptab	N-acetylglucosamine-1-phosphate transferase, alpha and beta subunits
chr7.74013010.74014128	chr7	74013010	74014128	1119	*	53.0055	-0.824647	0.174957	-4.68928	2.74164e-06	7.37946e-05	Promoter (<=1kb)	7	73939119	74013674	74556	2	20450	ENSMUST00000026896.9	0	ENSMUSG00000025789	St8sia2	ST8 alpha-N-acetyl-neuraminide alpha-2,8-sialyltransferase 2
chr11.88561020.88561839	chr11	88561020	88561839	820	*	53.4751	-0.826247	0.175391	-4.68708	2.77133e-06	7.44846e-05	Intron (ENSMUST00000107909.7/76626, intron 6 of 13)	11	88365515	88590147	224633	2	76626	ENSMUST00000148013.7	28308	ENSMUSG00000069769	Msi2	musashi RNA-binding protein 2
chr7.130692374.130693785	chr7	130692374	130693785	1412	*	86.0427	-0.655843	0.139629	-4.68673	2.77611e-06	7.45586e-05	Promoter (<=1kb)	7	130692556	130764724	72169	1	57752	ENSMUST00000208743.1	0	ENSMUSG00000030852	Tacc2	transforming, acidic coiled-coil containing protein 2
chr1.91077058.91078032	chr1	91077058	91078032	975	*	43.7683	-0.899647	0.190612	-4.68542	2.79386e-06	7.5008e-05	Intron (ENSMUST00000189505.6/16978, intron 4 of 12)	1	91053586	91128287	74702	1	16978	ENSMUST00000189617.2	23472	ENSMUSG00000026305	Lrrfip1	leucine rich repeat (in FLII) interacting protein 1
chr7.127966466.127967292	chr7	127966466	127967292	827	*	74.8283	-0.745687	0.158743	-4.68282	2.82958e-06	7.59117e-05	Promoter (<=1kb)	7	127967457	127985701	18245	1	233908	ENSMUST00000106251.9	-165	ENSMUSG00000030795	Fus	fused in sarcoma
chr2.101722853.101723371	chr2	101722853	101723371	519	*	32.5238	-1.01749	0.214866	-4.67878	2.88594e-06	7.72826e-05	Intron (ENSMUST00000171088.7/72446, intron 8 of 8)	2	101684215	101690085	5871	1	22034	ENSMUST00000144063.1	38638	ENSMUSG00000027164	Traf6	TNF receptor-associated factor 6
chr11.118289041.118289207	chr11	118289041	118289207	167	*	25.6566	-1.10492	0.231956	-4.67808	2.8957e-06	7.74844e-05	Promoter (<=1kb)	11	118283795	118290072	6278	2	72344	ENSMUST00000151433.1	865	ENSMUSG00000033909	Usp36	ubiquitin specific peptidase 36
chr5.91074055.91074991	chr5	91074055	91074991	937	*	92.8896	-0.62963	0.134394	-4.67588	2.92703e-06	7.81837e-05	Promoter (<=1kb)	5	91074622	91093646	19025	1	13874	ENSMUST00000031324.5	0	ENSMUSG00000029377	Ereg	epiregulin
chr18.14681869.14682309	chr18	14681869	14682309	441	*	25.4084	-1.10759	0.232627	-4.67579	2.92817e-06	7.81859e-05	Promoter (<=1kb)	18	14626937	14682764	55828	2	268996	ENSMUST00000234224.1	455	ENSMUSG00000037013	Ss18	SS18, nBAF chromatin remodeling complex subunit
chr6.97583697.97584220	chr6	97583697	97584220	524	*	90.8699	-0.641308	0.136884	-4.67544	2.93321e-06	7.82921e-05	Intron (ENSMUST00000113355.8/232288, intron 1 of 23)	6	97350933	97617529	266597	2	232288	ENSMUST00000142589.5	33309	ENSMUSG00000030064	Frmd4b	FERM domain containing 4B
chr3.145827560.145828177	chr3	145827560	145828177	618	*	33.632	-0.998335	0.2111	-4.67491	2.9408e-06	7.84661e-05	Intron (ENSMUST00000029845.14/69219, intron 1 of 5)	3	145810479	145889295	78817	1	69219	ENSMUST00000127193.1	17081	ENSMUSG00000028194	Ddah1	dimethylarginine dimethylaminohydrolase 1
chr11.54067234.54068819	chr11	54067234	54068819	1586	*	106.577	-0.591182	0.126276	-4.67476	2.94303e-06	7.84688e-05	Promoter (<=1kb)	11	54054948	54068932	13985	2	30794	ENSMUST00000093109.10	113	ENSMUSG00000020388	Pdlim4	PDZ and LIM domain 4
chr1.53823425.53824360	chr1	53823425	53824360	936	*	40.2133	-0.911983	0.193518	-4.67283	2.9708e-06	7.90946e-05	Intron (ENSMUST00000120904.7/329152, intron 28 of 28)	1	53832692	53841171	8480	2	329152	ENSMUST00000150677.7	16811	ENSMUSG00000042807	Hecw2	HECT, C2 and WW domain containing E3 ubiquitin protein ligase 2
chr11.52168519.52169013	chr11	52168519	52169013	495	*	44.7178	-0.87611	0.186236	-4.6723	2.97844e-06	7.92339e-05	Promoter (<=1kb)	11	52154722	52168159	13438	2	257871	ENSMUST00000203403.2	-360	NA	Olfr1372-ps1	olfactory receptor 1372, pseudogene 1
chr11.115603411.115604251	chr11	115603411	115604251	841	*	96.4336	-0.6196	0.13241	-4.67085	2.99961e-06	7.95735e-05	Promoter (<=1kb)	11	115584255	115604051	19797	2	260302	ENSMUST00000019135.13	0	ENSMUSG00000020740	Gga3	golgi associated, gamma adaptin ear containing, ARF binding protein 3
chr4.136755148.136755785	chr4	136755148	136755785	638	*	27.7072	-1.06435	0.224376	-4.66951	3.01917e-06	7.99481e-05	Intron (ENSMUST00000105845.8/13844, intron 3 of 15)	4	136661463	136694040	32578	2	13844	ENSMUST00000156558.1	-61108	ENSMUSG00000028664	Ephb2	Eph receptor B2
chr10.83533245.83534316	chr10	83533245	83534316	1072	*	107.813	-0.626881	0.134056	-4.66885	3.02888e-06	8.01475e-05	Promoter (<=1kb)	10	83487450	83534140	46691	2	216188	ENSMUST00000020497.13	0	ENSMUSG00000020256	Aldh1l2	aldehyde dehydrogenase 1 family, member L2
chr1.150958887.150960023	chr1	150958887	150960023	1137	*	76.2299	-0.693858	0.14828	-4.66661	3.06213e-06	8.094e-05	Intron (ENSMUST00000074783.11/545370, intron 1 of 106)	1	150562524	150993051	430528	2	545370	ENSMUST00000074783.11	33028	ENSMUSG00000066842	Hmcn1	hemicentin 1
chr11.117611085.117611761	chr11	117611085	117611761	677	*	66.5508	-0.728582	0.155585	-4.66645	3.06446e-06	8.09436e-05	Promoter (<=1kb)	11	117611247	117613857	2611	1	78403	ENSMUST00000155384.1	0	NA	2900041M22Rik	RIKEN cDNA 2900041M22 gene
chr5.12430719.12431192	chr5	12430719	12431192	474	*	26.0419	-1.08311	0.228115	-4.66558	3.07743e-06	8.12278e-05	Intron (ENSMUST00000030868.10/108151, intron 1 of 17)	5	12383506	12578844	195339	1	108151	ENSMUST00000197927.1	47213	ENSMUSG00000040254	Sema3d	sema domain, immunoglobulin domain (Ig), short basic domain, secreted, (semaphorin) 3D
chr15.31344907.31345280	chr15	31344907	31345280	374	*	23.7662	-1.13007	0.237403	-4.66468	3.09095e-06	8.14677e-05	Intron (ENSMUST00000123325.8/67434, intron 1 of 3)	15	31324527	31325249	723	2	67434	ENSMUST00000227391.1	-19658	ENSMUSG00000022237	Ankrd33b	ankyrin repeat domain 33B
chr1.170556685.170557810	chr1	170556685	170557810	1126	*	78.5771	-0.685213	0.146589	-4.66203	3.13105e-06	8.24361e-05	Promoter (<=1kb)	1	170327214	170557110	229897	2	70729	ENSMUST00000160466.7	0	ENSMUSG00000038473	Nos1ap	nitric oxide synthase 1 (neuronal) adaptor protein
chr1.183344816.183345869	chr1	183344816	183345869	1054	*	94.5464	-0.624854	0.133823	-4.66016	3.15959e-06	8.30685e-05	Promoter (<=1kb)	1	183326725	183345296	18572	2	338366	ENSMUST00000109158.8	0	ENSMUSG00000056050	Mia3	melanoma inhibitory activity 3
chr18.43279562.43279987	chr18	43279562	43279987	426	*	15.1996	-1.33479	0.274065	-4.65962	3.16794e-06	8.32285e-05	Intron (ENSMUST00000045477.5/269019, intron 5 of 12)	18	43243040	43263672	20633	1	269019	ENSMUST00000236899.1	36522	ENSMUSG00000039954	Stk32a	serine/threonine kinase 32A
chr2.73213719.73214703	chr2	73213719	73214703	985	*	126.716	-0.541366	0.116112	-4.65726	3.20448e-06	8.40087e-05	Promoter (<=1kb)	2	73092801	73214447	121647	2	67059	ENSMUST00000028517.12	0	ENSMUSG00000027108	Ola1	Obg-like ATPase 1
chr1.151684198.151684679	chr1	151684198	151684679	482	*	41.6493	-0.892213	0.190115	-4.65643	3.21734e-06	8.43156e-05	Intron (ENSMUST00000148810.7/63913, intron 5 of 13)	1	151677167	151719342	42176	1	63913	ENSMUST00000086267.5	7031	ENSMUSG00000026483	Fam129a	family with sequence similarity 129, member A
chr8.119181838.119182358	chr8	119181838	119182358	521	*	55.2698	-0.806753	0.17244	-4.65632	3.21917e-06	8.43336e-05	Intron (ENSMUST00000117160.1/12554, intron 7 of 13)	8	119151465	119242356	90892	1	12554	ENSMUST00000212476.1	30373	ENSMUSG00000031841	Cdh13	cadherin 13
chr7.6696197.6696697	chr7	6696197	6696697	501	*	68.3451	-0.717924	0.153672	-4.65612	3.22231e-06	8.43857e-05	Promoter (<=1kb)	7	6671269	6696450	25182	2	22776	ENSMUST00000002336.15	0	ENSMUSG00000002266	Zim1	zinc finger, imprinted 1
chr11.62910410.62910869	chr11	62910410	62910869	460	*	24.0261	-1.1456	0.241032	-4.65534	3.23442e-06	8.46728e-05	Intron (ENSMUST00000140377.1/67510, intron 2 of 2)	11	62883662	62916780	33119	1	67510	ENSMUST00000140377.1	26748	ENSMUSG00000014177	Tvp23b	trans-golgi network vesicle protein 23B
chr10.94311629.94312637	chr10	94311629	94312637	1009	*	35.1848	-0.995474	0.211817	-4.65154	3.29462e-06	8.58211e-05	Promoter (<=1kb)	10	94311949	94430897	118949	1	319880	ENSMUST00000147869.1	0	ENSMUSG00000020023	Tmcc3	transmembrane and coiled coil domains 3
chr9.62677618.62679048	chr9	62677618	62679048	1431	*	51.2759	-0.826761	0.176823	-4.65057	3.31023e-06	8.61363e-05	Promoter (<=1kb)	9	62677826	62783982	106157	1	319480	ENSMUST00000034774.8	0	ENSMUSG00000032243	Itga11	integrin alpha 11
chr6.85701719.85702567	chr6	85701719	85702567	849	*	49.0462	-0.877479	0.187541	-4.65016	3.31675e-06	8.62218e-05	Exon (ENSMUST00000072018.5/236266, exon 22 of 23)	6	85706727	85713205	6479	2	100043497	ENSMUST00000160534.1	10638	ENSMUSG00000089694	Nat8f7	N-acetyltransferase 8 (GCN5-related) family member 7
chr9.104937048.104937618	chr9	104937048	104937618	571	*	17.8567	-1.27404	0.264962	-4.65014	3.31704e-06	8.62218e-05	Intron (ENSMUST00000057742.14/74020, intron 7 of 15)	9	104872679	105022421	149743	1	74020	ENSMUST00000213452.1	64369	ENSMUSG00000032564	Cpne4	copine IV
chr3.94472805.94473107	chr3	94472805	94473107	303	*	19.0963	-1.21455	0.253756	-4.64889	3.3372e-06	8.66541e-05	Promoter (<=1kb)	3	94467754	94472922	5169	2	66353	ENSMUST00000184619.1	0	ENSMUSG00000028139	Riiad1	regulatory subunit of type II PKA R-subunit (RIIa) domain containing 1
chr3.123292104.123292649	chr3	123292104	123292649	546	*	35.6023	-0.967575	0.206266	-4.64505	3.4e-06	8.81292e-05	Promoter (1-2kb)	3	123290398	123365636	75239	1	69608	ENSMUST00000197291.4	1706	ENSMUSG00000039234	Sec24d	Sec24 related gene family, member D (S. cerevisiae)
chr2.72157534.72158098	chr2	72157534	72158098	565	*	23.6187	-1.1217	0.236655	-4.64243	3.44341e-06	8.90663e-05	Intron (ENSMUST00000090826.11/56508, intron 6 of 30)	2	72140728	72163386	22659	1	56508	ENSMUST00000151236.1	16806	ENSMUSG00000049044	Rapgef4	Rap guanine nucleotide exchange factor (GEF) 4
chr18.61993639.61994248	chr18	61993639	61994248	610	*	27.8738	-1.07322	0.22784	-4.63952	3.4922e-06	9.02087e-05	Intron (ENSMUST00000051720.5/225608, intron 12 of 16)	18	61977959	62015719	37761	1	225608	ENSMUST00000236759.1	15680	ENSMUSG00000045629	Sh3tc2	SH3 domain and tetratricopeptide repeats 2
chr15.37755603.37756425	chr15	37755603	37756425	823	*	38.0163	-0.924753	0.197618	-4.63686	3.53744e-06	9.10184e-05	Intron (ENSMUST00000168992.7/52589, intron 1 of 6)	15	37618757	37734634	115878	2	52589	ENSMUST00000137944.7	-20969	ENSMUSG00000051359	Ncald	neurocalcin delta
chr3.14653403.14653728	chr3	14653403	14653728	326	*	13.0583	-1.38385	0.282083	-4.63623	3.5482e-06	9.12633e-05	Intron (ENSMUST00000029071.8/71934, intron 3 of 6)	3	14641727	14663002	21276	1	71934	ENSMUST00000029071.8	11676	ENSMUSG00000027555	Car13	carbonic anhydrase 13
chr6.149565735.149566688	chr6	149565735	149566688	954	*	28.0239	-1.06059	0.225366	-4.63611	3.55023e-06	9.12835e-05	Promoter (<=1kb)	6	149566132	149583491	17360	1	436100	ENSMUST00000203729.2	0	NA	Gm21814	predicted gene, 21814
chr1.52578283.52579074	chr1	52578283	52579074	792	*	29.7863	-1.03329	0.220067	-4.63232	3.61593e-06	9.25843e-05	Promoter (1-2kb)	1	52570014	52580291	10278	2	102634661	ENSMUST00000188544.1	1217	ENSMUSG00000099878	Gm28178	predicted gene 28178
chr2.132384252.132385493	chr2	132384252	132385493	1242	*	34.4912	-0.961064	0.205328	-4.63178	3.62543e-06	9.27307e-05	Promoter (<=1kb)	2	132337733	132385427	47695	2	246313	ENSMUST00000110157.8	0	ENSMUSG00000050558	Prokr2	prokineticin receptor 2
chr11.87443186.87443936	chr11	87443186	87443936	751	*	235.708	-0.437988	0.0945616	-4.62982	3.65987e-06	9.33455e-05	Exon (ENSMUST00000200547.1/ENSMUST00000200547.1, exon 1 of 1)	11	87427591	87484766	57176	1	83560	ENSMUST00000156483.1	15595	ENSMUSG00000010342	Tex14	testis expressed gene 14
chr3.65360124.65360432	chr3	65360124	65360432	309	*	22.5274	-1.14067	0.241174	-4.62779	3.69583e-06	9.40411e-05	Intron (ENSMUST00000238901.1/16497, intron 11 of 13)	3	65353767	65358820	5054	1	16497	ENSMUST00000161956.1	6357	ENSMUSG00000027827	Kcnab1	potassium voltage-gated channel, shaker-related subfamily, beta member 1
chr14.27271197.27271762	chr14	27271197	27271762	566	*	26.8174	-1.08427	0.230392	-4.62721	3.70629e-06	9.42745e-05	Intron (ENSMUST00000225949.1/71704, intron 5 of 13)	14	27238039	27403904	165866	1	71704	ENSMUST00000049206.5	33158	ENSMUSG00000021895	Arhgef3	Rho guanine nucleotide exchange factor (GEF) 3
chr15.11862559.11863580	chr15	11862559	11863580	1022	*	22.9942	-1.14931	0.243284	-4.62673	3.71481e-06	9.43951e-05	Intron (ENSMUST00000066529.4/18162, intron 3 of 7)	15	11842260	11890988	48729	2	18162	ENSMUST00000226139.1	27408	ENSMUSG00000022206	Npr3	natriuretic peptide receptor 3
chr3.84952077.84952580	chr3	84952077	84952580	504	*	62.2628	-0.768903	0.165538	-4.62673	3.71488e-06	9.43951e-05	Promoter (<=1kb)	3	84952146	84977645	25500	1	50754	ENSMUST00000029727.7	0	ENSMUSG00000028086	Fbxw7	F-box and WD-40 domain protein 7
chr3.102135616.102136234	chr3	102135616	102136234	619	*	59.3939	-0.797798	0.171829	-4.62271	3.78759e-06	9.57796e-05	Exon (ENSMUST00000197326.1/ENSMUST00000197326.1, exon 1 of 1)	3	102144051	102145585	1535	1	12373	ENSMUST00000159833.1	-7817	ENSMUSG00000027861	Casq2	calsequestrin 2
chr14.32201375.32202691	chr14	32201375	32202691	1317	*	95.3006	-0.650073	0.140383	-4.62212	3.7984e-06	9.60199e-05	Promoter (<=1kb)	14	32201949	32243095	41147	1	26430	ENSMUST00000164137.7	0	ENSMUSG00000021911	Parg	poly (ADP-ribose) glycohydrolase
chr16.28928490.28929666	chr16	28928490	28929666	1177	*	66.8298	-0.724222	0.15622	-4.62066	3.82526e-06	9.66325e-05	Promoter (<=1kb)	16	28826176	28929673	103498	2	239796	ENSMUST00000100023.2	7	ENSMUSG00000051065	Mb21d2	Mab-21 domain containing 2
chr13.74522375.74523229	chr13	74522375	74523229	855	*	80.0916	-0.697525	0.15059	-4.61928	3.85077e-06	9.71434e-05	Exon (ENSMUST00000220784.1/ENSMUST00000220784.1, exon 1 of 4)	13	74480057	74493992	13936	2	235956	ENSMUST00000221173.1	-28383	ENSMUSG00000069208	Zfp825	zinc finger protein 825
chr13.73536259.73537096	chr13	73536259	73537096	838	*	25.9289	-1.10198	0.234595	-4.61763	3.88152e-06	9.77101e-05	Promoter (<=1kb)	13	73536747	73578672	41926	1	13162	ENSMUST00000022100.6	0	ENSMUSG00000021609	Slc6a3	solute carrier family 6 (neurotransmitter transporter, dopamine), member 3
chr9.33222040.33223054	chr9	33222040	33223054	1015	*	52.1972	-0.808858	0.174268	-4.61747	3.88449e-06	9.77261e-05	Intron (ENSMUST00000217419.1/ENSMUST00000217419.1, intron 1 of 4)	9	32904937	32928966	24030	2	330917	ENSMUST00000185169.1	-293074	NA	Gm27162	predicted gene 27162
chr7.28158994.28160005	chr7	28158994	28160005	1012	*	47.9908	-0.848039	0.1826	-4.61633	3.90595e-06	9.81986e-05	Exon (ENSMUST00000059886.11/319482, exon 17 of 20)	7	28169710	28179269	9560	1	14113	ENSMUST00000042405.7	-9705	ENSMUSG00000046865	Fbl	fibrillarin
chr2.104409535.104410752	chr2	104409535	104410752	1218	*	39.2402	-0.90924	0.195345	-4.61616	3.90902e-06	9.82423e-05	Promoter (<=1kb)	2	104143073	104410334	267262	2	241589	ENSMUST00000089726.9	0	ENSMUSG00000068373	D430041D05Rik	RIKEN cDNA D430041D05 gene
chr14.54762085.54762617	chr14	54762085	54762617	533	*	16.185	-1.28142	0.267211	-4.61462	3.93809e-06	9.89055e-05	Intron (ENSMUST00000022787.7/50934, intron 1 of 10)	14	54722209	54781930	59722	2	50934	ENSMUST00000022787.7	19313	ENSMUSG00000022180	Slc7a8	solute carrier family 7 (cationic amino acid transporter, y+ system), member 8
chr2.178454677.178455839	chr2	178454677	178455839	1163	*	76.8403	-0.684476	0.147982	-4.61356	3.95821e-06	9.9309e-05	Intron (ENSMUST00000108912.8/381409, intron 3 of 13)	2	178460630	178466572	5943	1	381409	ENSMUST00000176869.1	-4791	ENSMUSG00000039155	Cdh26	cadherin-like 26
chr3.86546520.86547431	chr3	86546520	86547431	912	*	34.7865	-0.983695	0.211037	-4.61179	3.99216e-06	0.000100024	Promoter (<=1kb)	3	86546755	86622420	75666	1	80877	ENSMUST00000195398.1	0	ENSMUSG00000028080	Lrba	LPS-responsive beige-like anchor
chr9.60625799.60626237	chr9	60625799	60626237	439	*	34.863	-0.955458	0.205101	-4.60985	4.02953e-06	0.000100823	Intron (ENSMUST00000150060.7/102747, intron 8 of 16)	9	60610270	60649710	39441	2	102747	ENSMUST00000150398.1	23473	ENSMUSG00000047766	Lrrc49	leucine rich repeat containing 49
chr4.145026375.145026973	chr4	145026375	145026973	599	*	23.9712	-1.13716	0.241736	-4.60903	4.0455e-06	0.000101004	Intron (ENSMUST00000036579.13/230895, intron 65 of 69)	4	145016759	145051034	34276	2	230895	ENSMUST00000144835.1	24061	ENSMUSG00000020220	Vps13d	vacuolar protein sorting 13D
chr13.15879561.15880180	chr13	15879561	15880180	620	*	79.136	-0.673653	0.14585	-4.60713	4.08265e-06	0.000101737	Intron (ENSMUST00000220672.1/100503142, intron 3 of 3)	13	15915502	15926667	11166	2	100503142	ENSMUST00000221744.1	46487	ENSMUSG00000113701	B230303A05Rik	U1 small nuclear ribonucleoprotein 1C pseudogene
chr16.34913285.34913854	chr16	34913285	34913854	570	*	32.3965	-0.976531	0.209515	-4.60688	4.0876e-06	0.000101791	Intron (ENSMUST00000023538.8/107589, intron 12 of 31)	16	34905139	34914991	9853	1	107589	ENSMUST00000232541.1	8146	ENSMUSG00000022836	Mylk	myosin, light polypeptide kinase
chr8.10629429.10630548	chr8	10629429	10630548	1120	*	46.6816	-0.890092	0.192023	-4.60635	4.09801e-06	0.000101982	Intron (ENSMUST00000207477.1/244281, intron 34 of 34)	8	10871509	10882435	10927	2	320014	ENSMUST00000208358.1	251887	ENSMUSG00000109473	B930025P03Rik	RIKEN cDNA B930025P03 gene
chr2.27505452.27505891	chr2	27505452	27505891	440	*	54.8179	-0.785197	0.169671	-4.60603	4.10422e-06	0.000102102	Promoter (1-2kb)	2	27449269	27507662	58394	2	67382	ENSMUST00000154316.7	1771	ENSMUSG00000026918	Brd3	bromodomain containing 3
chr4.144999875.145000446	chr4	144999875	145000446	572	*	108.628	-0.584776	0.12679	-4.60538	4.11723e-06	0.000102321	Intron (ENSMUST00000036579.13/230895, intron 67 of 69)	4	144974926	144983961	9036	2	230895	ENSMUST00000147511.1	-15914	ENSMUSG00000020220	Vps13d	vacuolar protein sorting 13D
chr5.122209558.122210438	chr5	122209558	122210438	881	*	30.7001	-1.03527	0.22199	-4.60368	4.15094e-06	0.00010309	Promoter (<=1kb)	5	122209729	122242297	32569	1	74096	ENSMUST00000072602.13	0	ENSMUSG00000064267	Hvcn1	hydrogen voltage-gated channel 1
chr11.109802664.109803679	chr11	109802664	109803679	1016	*	92.5042	-0.639196	0.138598	-4.60345	4.1554e-06	0.000103166	Exon (ENSMUST00000147006.1/ENSMUST00000147006.1, exon 2 of 2)	11	109791598	109814074	22477	2	69324	ENSMUST00000143578.1	10395	ENSMUSG00000020617	1700012B07Rik	RIKEN cDNA 1700012B07 gene
chr13.100669347.100670145	chr13	100669347	100670145	799	*	36.9328	-0.937675	0.201921	-4.60154	4.19379e-06	0.000103984	Promoter (<=1kb)	13	100669717	100696196	26480	1	76041	ENSMUST00000170347.3	0	ENSMUSG00000048924	Ccdc125	coiled-coil domain containing 125
chr3.18159178.18159885	chr3	18159178	18159885	708	*	29.1406	-1.03291	0.221274	-4.60153	4.19403e-06	0.000103984	Intron (ENSMUST00000035625.6/13123, intron 1 of 5)	3	18071950	18243338	171389	2	13123	ENSMUST00000035625.6	83453	ENSMUSG00000039519	Cyp7b1	cytochrome P450, family 7, subfamily b, polypeptide 1
chr6.8777693.8778316	chr6	8777693	8778316	624	*	36.1711	-0.947672	0.203955	-4.60123	4.19996e-06	0.000104096	Promoter (<=1kb)	6	8630527	8778154	147628	2	15893	ENSMUST00000115519.7	0	ENSMUSG00000062995	Ica1	islet cell autoantigen 1
chr7.87246362.87247196	chr7	87246362	87247196	835	*	56.9312	-0.770603	0.166766	-4.60072	4.21037e-06	0.000104319	Promoter (<=1kb)	7	87246649	87287981	41333	1	50490	ENSMUST00000124269.7	0	ENSMUSG00000030562	Nox4	NADPH oxidase 4
chr13.17245075.17245837	chr13	17245075	17245837	763	*	43.2033	-0.875085	0.188899	-4.59958	4.23347e-06	0.000104674	Intron (ENSMUST00000068545.5/192136, intron 12 of 13)	13	17684485	17694736	10252	2	192136	ENSMUST00000221467.1	448899	ENSMUSG00000055137	Sugct	succinyl-CoA glutarate-CoA transferase
chr17.21909079.21910158	chr17	21909079	21910158	1080	*	87.36	-0.631598	0.137057	-4.59867	4.25206e-06	0.000105033	Promoter (<=1kb)	17	21879570	21909926	30357	2	70081	ENSMUST00000190066.6	0	ENSMUSG00000078546	Zfp995	zinc finger protein 995
chr4.62660369.62661000	chr4	62660369	62661000	632	*	27.4906	-1.05703	0.22631	-4.59801	4.2654e-06	0.000105257	Intron (ENSMUST00000084521.10/50780, intron 10 of 15)	4	62663622	62689823	26202	1	50780	ENSMUST00000126338.1	-2622	ENSMUSG00000059810	Rgs3	regulator of G-protein signaling 3
chr1.159535111.159535943	chr1	159535111	159535943	833	*	23.2681	-1.11803	0.238237	-4.59708	4.28457e-06	0.000105624	Intron (ENSMUST00000192069.5/21960, intron 1 of 22)	1	159523841	159737795	213955	1	21960	ENSMUST00000195199.1	11270	ENSMUSG00000015829	Tnr	tenascin R
chr2.91112514.91113033	chr2	91112514	91113033	520	*	25.2429	-1.08295	0.231426	-4.59675	4.29129e-06	0.000105736	Intron (ENSMUST00000169852.1/20375, intron 2 of 3)	2	91118144	91136510	18367	1	17868	ENSMUST00000111430.9	-5111	ENSMUSG00000002100	Mybpc3	myosin binding protein C, cardiac
chr15.76477783.76477941	chr15	76477783	76477941	159	*	17.1551	-1.26222	0.265279	-4.59616	4.30344e-06	0.000105879	Promoter (<=1kb)	15	76477686	76497894	20209	1	15499	ENSMUST00000227921.1	97	ENSMUSG00000022556	Hsf1	heat shock factor 1
chr6.131433295.131433962	chr6	131433295	131433962	668	*	24.7719	-1.10274	0.235618	-4.59503	4.32692e-06	0.000106347	Exon (ENSMUST00000204695.1/ENSMUST00000204695.1, exon 1 of 1)	6	131364855	131388476	23622	2	56449	ENSMUST00000087865.3	-44819	ENSMUSG00000030189	Ybx3	Y box protein 3
chr9.77636397.77637215	chr9	77636397	77637215	819	*	44.0086	-0.874015	0.188942	-4.59454	4.33707e-06	0.000106561	Promoter (<=1kb)	9	77636500	77660127	23628	1	244923	ENSMUST00000057781.7	0	ENSMUSG00000044938	Klhl31	kelch-like 31
chr11.57634902.57635813	chr11	57634902	57635813	912	*	60.3338	-0.753165	0.163318	-4.59297	4.36976e-06	0.00010722	Intron (ENSMUST00000142486.1/78762, intron 2 of 3)	11	57645442	57787514	142073	1	171212	ENSMUST00000066987.13	-9629	ENSMUSG00000020520	Galnt10	polypeptide N-acetylgalactosaminyltransferase 10
chr13.36052514.36053136	chr13	36052514	36053136	623	*	38.0815	-0.920003	0.198606	-4.59212	4.38756e-06	0.000107478	Intron (ENSMUST00000053265.7/380840, intron 2 of 2)	13	36117412	36537593	420182	1	69955	ENSMUST00000021857.12	-64276	ENSMUSG00000021420	Fars2	phenylalanine-tRNA synthetase 2 (mitochondrial)
chr15.33643666.33644856	chr15	33643666	33644856	1191	*	80.2265	-0.662022	0.143827	-4.59148	4.40112e-06	0.000107703	Exon (ENSMUST00000228272.1/75880, exon 3 of 6)	15	33593881	33653436	59556	2	75880	ENSMUST00000228272.1	8580	ENSMUSG00000115779	4930592A05Rik	RIKEN cDNA 4930592A05 gene
chr1.46863442.46864715	chr1	46863442	46864715	1274	*	115.563	-0.557821	0.1214	-4.58901	4.45348e-06	0.000108695	Intron (ENSMUST00000186852.1/227059, intron 1 of 1)	1	46807544	46854046	46503	2	227059	ENSMUST00000027131.5	-9396	ENSMUSG00000025986	Slc39a10	solute carrier family 39 (zinc transporter), member 10
chr6.93235976.93236533	chr6	93235976	93236533	558	*	76.164	-0.670578	0.145794	-4.58722	4.49181e-06	0.000109485	Intron (ENSMUST00000204449.2/330385, intron 2 of 6)	6	92926231	92943492	17262	2	101401	ENSMUST00000136751.1	-292484	ENSMUSG00000030022	Adamts9	a disintegrin-like and metallopeptidase (reprolysin type) with thrombospondin type 1 motif, 9
chr10.75451284.75452049	chr10	75451284	75452049	766	*	50.4708	-0.815498	0.176832	-4.58691	4.49848e-06	0.000109539	Intron (ENSMUST00000145890.7/68778, intron 5 of 8)	10	75428181	75430319	2139	1	103149	ENSMUST00000129946.1	23103	ENSMUSG00000033427	Upb1	ureidopropionase, beta
chr4.140919642.140920267	chr4	140919642	140920267	626	*	38.8201	-0.907438	0.196207	-4.58568	4.52504e-06	0.000110076	Intron (ENSMUST00000030765.6/18600, intron 3 of 15)	4	140924159	140932787	8629	1	18600	ENSMUST00000148160.1	-3892	ENSMUSG00000028927	Padi2	peptidyl arginine deiminase, type II
chr11.62458003.62458716	chr11	62458003	62458716	714	*	57.5736	-0.764408	0.165993	-4.58551	4.5287e-06	0.000110129	Promoter (<=1kb)	11	62419730	62458541	38812	2	20185	ENSMUST00000141447.1	0	ENSMUSG00000018501	Ncor1	nuclear receptor co-repressor 1
chr17.42315622.42316527	chr17	42315622	42316527	906	*	113.737	-0.562245	0.122458	-4.58542	4.53084e-06	0.000110145	Promoter (<=1kb)	17	42315947	42505077	189131	1	627626	ENSMUST00000048691.5	0	ENSMUSG00000042256	Ptchd4	patched domain containing 4
chr9.26912913.26913887	chr9	26912913	26913887	975	*	35.3559	-0.949269	0.204964	-4.58496	4.54068e-06	0.000110311	Exon (ENSMUST00000217197.1/382064, exon 5 of 21)	9	26879567	26923081	43515	2	382064	ENSMUST00000217197.1	9194	ENSMUSG00000079644	Gm1110	predicted gene 1110
chr4.11123398.11124225	chr4	11123398	11124225	828	*	41.9907	-0.872178	0.18894	-4.58249	4.59474e-06	0.000111403	Promoter (<=1kb)	4	11123958	11126998	3041	1	100503518	ENSMUST00000142297.1	0	ENSMUSG00000086765	Gm11827	predicted gene 11827
chr2.32082895.32084032	chr2	32082895	32084032	1138	*	46.1379	-0.863069	0.187378	-4.57783	4.69823e-06	0.000113725	Promoter (<=1kb)	2	32066867	32083783	16917	2	241303	ENSMUST00000056406.6	0	ENSMUSG00000050592	Fam78a	family with sequence similarity 78, member A
chr7.28013484.28014304	chr7	28013484	28014304	821	*	37.8847	-0.921269	0.199583	-4.57623	4.73435e-06	0.000114411	Promoter (<=1kb)	7	27984854	28014115	29262	2	100043772	ENSMUST00000180502.7	0	ENSMUSG00000096916	Zfp850	zinc finger protein 850
chr9.123366540.123367449	chr9	123366540	123367449	910	*	86.7183	-0.660066	0.143956	-4.57567	4.74688e-06	0.000114633	Promoter (<=1kb)	9	123366927	123462664	95738	1	102436	ENSMUST00000038863.8	0	ENSMUSG00000035202	Lars2	leucyl-tRNA synthetase, mitochondrial
chr7.127903724.127904800	chr7	127903724	127904800	1077	*	104.347	-0.594306	0.129685	-4.57562	4.74821e-06	0.000114633	Promoter (<=1kb)	7	127904082	127910221	6140	1	12041	ENSMUST00000071056.13	0	ENSMUSG00000030802	Bckdk	branched chain ketoacid dehydrogenase kinase
chr17.46460755.46461635	chr17	46460755	46461635	881	*	37.4735	-0.938362	0.203318	-4.57465	4.77016e-06	0.000114966	Exon (ENSMUST00000225808.1/106763, exon 13 of 13)	17	46432183	46438457	6275	2	108114	ENSMUST00000087012.6	-22298	ENSMUSG00000067144	Slc22a7	solute carrier family 22 (organic anion transporter), member 7
chr1.162588262.162588897	chr1	162588262	162588897	636	*	19.8827	-1.20541	0.256541	-4.57392	4.78684e-06	0.000115226	Exon (ENSMUST00000132158.7/53330, exon 5 of 8)	1	162574821	162594753	19933	1	53330	ENSMUST00000138499.1	13441	ENSMUSG00000026696	Vamp4	vesicle-associated membrane protein 4
chr16.33184857.33186051	chr16	33184857	33186051	1195	*	94.5832	-0.607663	0.132624	-4.57349	4.79674e-06	0.000115388	Promoter (<=1kb)	16	33185071	33243266	58196	1	106326	ENSMUST00000232100.1	0	ENSMUSG00000022807	Osbpl11	oxysterol binding protein-like 11
chr17.25756074.25757256	chr17	25756074	25757256	1183	*	196.309	-0.46507	0.101738	-4.56847	4.9129e-06	0.000117682	Promoter (1-2kb)	17	25748615	25754378	5764	2	56047	ENSMUST00000237359.1	-1696	ENSMUSG00000063011	Msln	mesothelin
chr9.16224298.16225150	chr9	16224298	16225150	853	*	65.5452	-0.722616	0.157637	-4.56834	4.91592e-06	0.000117716	Intron (ENSMUST00000217308.2/270120, intron 3 of 25)	9	15910205	16378231	468027	2	270120	ENSMUST00000082170.5	153081	ENSMUSG00000074505	Fat3	FAT atypical cadherin 3
chr3.153279222.153279700	chr3	153279222	153279700	479	*	22.3826	-1.13048	0.242328	-4.5663	4.9641e-06	0.000118716	Intron (ENSMUST00000200397.4/20447, intron 3 of 4)	3	153296504	153298649	2146	2	75489	ENSMUST00000197231.1	18949	ENSMUSG00000105023	1700012D16Rik	RIKEN cDNA 1700012D16 gene
chr3.96450401.96451713	chr3	96450401	96451713	1313	*	164.149	-0.500503	0.109537	-4.56574	4.97729e-06	0.000118877	Promoter (<=1kb)	3	96433788	96452306	18519	2	329716	ENSMUST00000093126.10	593	ENSMUSG00000046317	BC107364	cDNA sequence BC107364
chr5.105831942.105832769	chr5	105831942	105832769	828	*	72.0701	-0.686907	0.150018	-4.56567	4.979e-06	0.000118879	Exon (ENSMUST00000140081.7/231549, exon 3 of 3)	5	105876565	105914780	38216	1	54367	ENSMUST00000150440.7	-43796	ENSMUSG00000029290	Zfp326	zinc finger protein 326
chr9.117508797.117509546	chr9	117508797	117509546	750	*	80.6619	-0.665125	0.145382	-4.56368	5.02635e-06	0.000119893	Intron (ENSMUST00000164018.8/207181, intron 1 of 14)	9	116578025	117629913	1051889	2	207181	ENSMUST00000164018.8	120367	ENSMUSG00000039607	Rbms3	RNA binding motif, single stranded interacting protein
chr5.151233193.151234280	chr5	151233193	151234280	1088	*	62.4505	-0.738719	0.161297	-4.56316	5.03894e-06	0.000120035	Promoter (<=1kb)	5	151063546	151233774	170229	2	243362	ENSMUST00000129088.7	0	ENSMUSG00000016128	Stard13	StAR-related lipid transfer (START) domain containing 13
chr12.110066174.110067001	chr12	110066174	110067001	828	*	140.001	-0.509869	0.111645	-4.56268	5.05051e-06	0.000120163	Intron (ENSMUST00000222231.1/ENSMUST00000222231.1, intron 2 of 2)	12	110151654	110158077	6424	2	67280	ENSMUST00000223217.1	91076	ENSMUSG00000113331	3110009F21Rik	RIKEN cDNA 3110009F21 gene
chr2.121594744.121595770	chr2	121594744	121595770	1027	*	45.7927	-0.834523	0.181747	-4.56267	5.05075e-06	0.000120163	Intron (ENSMUST00000110593.8/228564, intron 1 of 14)	2	121545529	121586433	40905	2	228564	ENSMUST00000133898.7	-8311	ENSMUSG00000027238	Frmd5	FERM domain containing 5
chr15.94814253.94815007	chr15	94814253	94815007	755	*	33.6942	-0.961267	0.208418	-4.56226	5.06071e-06	0.000120361	Intron (ENSMUST00000080141.5/320709, intron 3 of 7)	15	94629250	95096098	466849	1	320709	ENSMUST00000080141.5	185003	ENSMUSG00000063296	Tmem117	transmembrane protein 117
chr9.117978160.117978842	chr9	117978160	117978842	683	*	22.6394	-1.12407	0.241269	-4.5617	5.0742e-06	0.000120565	Intron (ENSMUST00000111769.10/ENSMUST00000111769.10, intron 2 of 9)	9	118040499	118063839	23341	1	27215	ENSMUST00000044454.11	-61657	ENSMUSG00000039285	Azi2	5-azacytidine induced gene 2
chr2.129038366.129039604	chr2	129038366	129039604	1239	*	126.494	-0.529078	0.115868	-4.56123	5.08559e-06	0.000120757	Exon (ENSMUST00000145798.3/668894, exon 3 of 7)	2	129025073	129048172	23100	2	668894	ENSMUST00000145798.3	8568	ENSMUSG00000079051	Vinac1	vinculin/alpha-catenin family member 1
chr9.73103127.73104161	chr9	73103127	73104161	1035	*	37.3835	-0.915376	0.198869	-4.56107	5.08933e-06	0.000120768	Promoter (<=1kb)	9	73102510	73104192	1683	1	66991	ENSMUST00000167514.1	617	ENSMUSG00000092622	Khdc3	KH domain containing 3, subcortical maternal complex member
chr7.63914078.63914614	chr7	63914078	63914614	537	*	60.0215	-0.763869	0.166921	-4.55851	5.1518e-06	0.000122014	Intron (ENSMUST00000063694.9/50794, intron 1 of 1)	7	63916857	63920539	3683	1	381994	ENSMUST00000177638.1	-2243	ENSMUSG00000095061	E030018B13Rik	RIKEN cDNA E030018B13 gene
chr10.45229692.45230391	chr10	45229692	45230391	700	*	41.7462	-0.905426	0.197178	-4.55779	5.16938e-06	0.000122313	Intron (ENSMUST00000175658.1/78977, intron 2 of 2)	10	45178098	45315114	137017	1	78977	ENSMUST00000175658.1	51594	ENSMUSG00000019848	Popdc3	popeye domain containing 3
chr11.84178999.84180647	chr11	84178999	84180647	1649	*	187.587	-0.469293	0.102935	-4.55648	5.20184e-06	0.000122883	Promoter (<=1kb)	11	84179831	84214195	34365	1	107476	ENSMUST00000137500.8	0	ENSMUSG00000020532	Acaca	acetyl-Coenzyme A carboxylase alpha
chr3.132666536.132667335	chr3	132666536	132667335	800	*	35.213	-0.935562	0.203324	-4.55515	5.23483e-06	0.000123504	Intron (ENSMUST00000198513.5/13722, intron 6 of 6)	3	132671783	132674776	2994	2	13722	ENSMUST00000197646.4	7441	ENSMUSG00000028029	Aimp1	aminoacyl tRNA synthetase complex-interacting multifunctional protein 1
chr6.116207712.116208734	chr6	116207712	116208734	1023	*	127.037	-0.528491	0.11596	-4.55265	5.29748e-06	0.000124822	Promoter (<=1kb)	6	116208038	116262686	54649	1	28006	ENSMUST00000036759.10	0	ENSMUSG00000024104	Washc2	WASH complex subunit 2`
chr2.120352650.120353249	chr2	120352650	120353249	600	*	93.1689	-0.612582	0.134338	-4.55142	5.3286e-06	0.000125434	Promoter (<=1kb)	2	120316461	120353125	36665	2	269338	ENSMUST00000028752.7	0	ENSMUSG00000027291	Vps39	VPS39 HOPS complex subunit
chr6.136645671.136646386	chr6	136645671	136646386	716	*	70.3456	-0.690544	0.151329	-4.54966	5.37339e-06	0.000126287	Intron (ENSMUST00000032336.6/66857, intron 2 of 10)	6	136613876	136634558	20683	2	66857	ENSMUST00000133911.1	-11113	ENSMUSG00000030214	Plbd1	phospholipase B domain containing 1
chr17.84244234.84245312	chr17	84244234	84245312	1079	*	75.8004	-0.685448	0.150278	-4.54952	5.37697e-06	0.00012633	Intron (ENSMUST00000047524.9/240174, intron 31 of 37)	17	84222544	84229860	7317	2	240174	ENSMUST00000234529.1	-14374	ENSMUSG00000024251	Thada	thyroid adenoma associated
chr12.101717915.101718806	chr12	101717915	101718806	892	*	36.6172	-0.918323	0.200079	-4.54796	5.41687e-06	0.000127146	Promoter (<=1kb)	12	101645443	101718523	73081	2	74413	ENSMUST00000162735.7	0	ENSMUSG00000021187	Tc2n	tandem C2 domains, nuclear
chr9.53786512.53787058	chr9	53786512	53787058	547	*	81.3502	-0.666954	0.146326	-4.54751	5.42835e-06	0.000127294	Intron (ENSMUST00000048670.9/72022, intron 1 of 7)	9	53771538	53818154	46617	1	72022	ENSMUST00000048670.9	14974	ENSMUSG00000042195	Slc35f2	solute carrier family 35, member F2
chr3.18055333.18055849	chr3	18055333	18055849	517	*	33.0133	-0.96227	0.209281	-4.54742	5.43074e-06	0.000127309	Promoter (1-2kb)	3	18054174	18057517	3344	1	59058	ENSMUST00000026120.7	1159	ENSMUSG00000025128	Bhlhe22	basic helix-loop-helix family, member e22
chr14.119847200.119847902	chr14	119847200	119847902	703	*	38.7067	-0.900674	0.19642	-4.54712	5.43846e-06	0.00012745	Intron (ENSMUST00000065904.4/50787, intron 1 of 1)	14	119749225	119751564	2340	1	75432	ENSMUST00000188582.1	97975	ENSMUSG00000100274	1700006F04Rik	RIKEN cDNA 1700006F04 gene
chr10.80018642.80019408	chr10	80018642	80019408	767	*	38.0317	-0.930547	0.202824	-4.5462	5.46225e-06	0.000127966	Promoter (<=1kb)	10	80019653	80031468	11816	1	70719	ENSMUST00000043311.6	-245	ENSMUSG00000035697	Arhgap45	Rho GTPase activating protein 45
chr7.139107982.139108780	chr7	139107982	139108780	799	*	37.0178	-0.944587	0.205943	-4.54395	5.52099e-06	0.00012926	Intron (ENSMUST00000016125.11/57740, intron 10 of 11)	7	139089247	139101777	12531	1	26757	ENSMUST00000121184.1	18735	ENSMUSG00000025478	Dpysl4	dihydropyrimidinase-like 4
chr18.6266816.6267593	chr18	6266816	6267593	778	*	34.6047	-0.940499	0.204908	-4.54302	5.54538e-06	0.000129749	Intron (ENSMUST00000234972.1/ENSMUST00000234972.1, intron 1 of 2)	18	6201002	6241523	40522	2	16573	ENSMUST00000025083.13	-25293	ENSMUSG00000006740	Kif5b	kinesin family member 5B
chr7.78507003.78507809	chr7	78507003	78507809	807	*	65.1496	-0.725565	0.159178	-4.54171	5.57996e-06	0.000130516	Intron (ENSMUST00000039431.13/18213, intron 3 of 16)	7	78356095	78452123	96029	2	18213	ENSMUST00000205312.1	-54880	ENSMUSG00000059146	Ntrk3	neurotrophic tyrosine kinase, receptor, type 3
chr9.45659900.45660864	chr9	45659900	45660864	965	*	74.1212	-0.70319	0.154393	-4.54163	5.58219e-06	0.000130527	Intron (ENSMUST00000213919.1/114873, intron 4 of 7)	9	45672837	45685366	12530	1	114873	ENSMUST00000216078.1	-11973	ENSMUSG00000032087	Dscaml1	DS cell adhesion molecule like 1
chr8.47045916.47046690	chr8	47045916	47046690	775	*	28.2796	-1.02955	0.223476	-4.54017	5.62092e-06	0.000131182	Intron (ENSMUST00000039840.14/320981, intron 2 of 7)	8	47068931	47083476	14546	1	320981	ENSMUST00000149593.1	-22241	ENSMUSG00000038173	Enpp6	ectonucleotide pyrophosphatase/phosphodiesterase 6
chr4.135544944.135545526	chr4	135544944	135545526	583	*	22.7062	-1.13737	0.245433	-4.53979	5.63111e-06	0.000131253	Intron (ENSMUST00000105855.1/230824, intron 15 of 15)	4	135541888	135573630	31743	2	230824	ENSMUST00000105855.1	28104	ENSMUSG00000037188	Grhl3	grainyhead like transcription factor 3
chr10.130470337.130470767	chr10	130470337	130470767	431	*	14.2398	-1.31758	0.277502	-4.53698	5.70666e-06	0.00013272	Exon (ENSMUST00000218030.1/ENSMUST00000218030.1, exon 1 of 1)	10	130441562	130456050	14489	2	625109	ENSMUST00000170257.3	-14287	ENSMUSG00000092162	Vmn2r86	vomeronasal 2, receptor 86
chr14.55386707.55387186	chr14	55386707	55387186	480	*	25.8339	-1.08015	0.234277	-4.5361	5.73036e-06	0.000133229	Intron (ENSMUST00000226206.1/ENSMUST00000226206.1, intron 4 of 7)	14	55478758	55490340	11583	1	28200	ENSMUST00000022821.7	-91572	ENSMUSG00000022210	Dhrs4	dehydrogenase/reductase (SDR family) member 4
chr2.29251921.29253854	chr2	29251921	29253854	1934	*	121.602	-0.562985	0.124042	-4.5332	5.80966e-06	0.000134902	Promoter (<=1kb)	2	29203822	29253005	49184	2	171171	ENSMUST00000071201.4	0	ENSMUSG00000035513	Ntng2	netrin G2
chr4.3677910.3679171	chr4	3677910	3679171	1262	*	124.52	-0.551799	0.121595	-4.5329	5.81804e-06	0.000135011	Promoter (<=1kb)	4	3678115	3791613	113499	1	17096	ENSMUST00000041377.12	0	ENSMUSG00000042228	Lyn	LYN proto-oncogene, Src family tyrosine kinase
chr19.33201105.33201721	chr19	33201105	33201721	617	*	18.0658	-1.21625	0.260346	-4.53211	5.83977e-06	0.000135473	Intron (ENSMUST00000096114.12/67795, intron 5 of 6)	19	33157112	33157201	90	1	100628575	ENSMUST00000199287.1	43993	ENSMUSG00000106278	Mir3970	microRNA 3970
chr14.118938659.118938888	chr14	118938659	118938888	230	*	24.6814	-1.08193	0.234449	-4.5316	5.85391e-06	0.000135673	Promoter (<=1kb)	14	118937976	118981697	43722	1	100037258	ENSMUST00000022734.8	683	ENSMUSG00000022136	Dnajc3	DnaJ heat shock protein family (Hsp40) member C3
chr9.62499645.62500129	chr9	62499645	62500129	485	*	10.6652	-1.44759	0.296256	-4.53012	5.89499e-06	0.000136354	Intron (ENSMUST00000048043.11/235431, intron 1 of 11)	9	62427936	62510498	82563	2	235431	ENSMUST00000164246.8	10369	ENSMUSG00000041729	Coro2b	coronin, actin binding protein, 2B
chr14.21177587.21178157	chr14	21177587	21178157	571	*	44.8023	-0.896713	0.196567	-4.53007	5.89629e-06	0.000136354	Intron (ENSMUST00000045376.10/11534, intron 4 of 10)	14	21076152	21448562	372411	1	11534	ENSMUST00000224069.1	101435	ENSMUSG00000039197	Adk	adenosine kinase
chr14.34087503.34088351	chr14	34087503	34088351	849	*	32.4977	-0.980977	0.214094	-4.52834	5.945e-06	0.000137394	Promoter (1-2kb)	14	34086025	34100021	13997	1	11752	ENSMUST00000120077.1	1478	ENSMUSG00000021950	Anxa8	annexin A8
chr6.111044800.111045176	chr6	111044800	111045176	377	*	30.0992	-1.00176	0.218446	-4.52812	5.95108e-06	0.000137443	Intron (ENSMUST00000174018.7/108073, intron 3 of 9)	6	110645582	111567230	921649	1	108073	ENSMUST00000172951.1	399218	ENSMUSG00000056755	Grm7	glutamate receptor, metabotropic 7
chr7.100930808.100931235	chr7	100930808	100931235	428	*	75.317	-0.673991	0.148463	-4.52795	5.95595e-06	0.00013746	Promoter (<=1kb)	7	100869752	100932107	62356	2	207212	ENSMUST00000107032.2	872	ENSMUSG00000032875	Arhgef17	Rho guanine nucleotide exchange factor (GEF) 17
chr5.30072904.30073789	chr5	30072904	30073789	886	*	65.5445	-0.711937	0.156795	-4.52565	6.02093e-06	0.000138774	Promoter (<=1kb)	5	30058202	30073581	15380	2	22171	ENSMUST00000141630.7	0	ENSMUSG00000025747	Tyms	thymidylate synthase
chr16.33580731.33580952	chr16	33580731	33580952	222	*	31.6938	-0.96896	0.211602	-4.52542	6.02753e-06	0.000138774	Intron (ENSMUST00000121925.7/171286, intron 5 of 13)	16	33596562	33664135	67574	1	171286	ENSMUST00000122314.7	-15610	ENSMUSG00000035506	Slc12a8	solute carrier family 12 (potassium/chloride transporters), member 8
chr4.134245088.134245794	chr4	134245088	134245794	707	*	90.1041	-0.64081	0.141337	-4.52536	6.02914e-06	0.000138774	Promoter (<=1kb)	4	134243289	134245592	2304	2	68040	ENSMUST00000030644.7	0	ENSMUSG00000028840	Zfp593	zinc finger protein 593
chr2.94436991.94437196	chr2	94436991	94437196	206	*	19.7098	-1.18487	0.255284	-4.52489	6.04273e-06	0.000139041	Promoter (<=1kb)	2	94418263	94437968	19706	2	11800	ENSMUST00000144390.7	772	ENSMUSG00000027193	Api5	apoptosis inhibitor 5
chr2.181212732.181213332	chr2	181212732	181213332	601	*	35.1185	-0.935241	0.204701	-4.52393	6.07004e-06	0.000139626	Promoter (<=1kb)	2	181205562	181213185	7624	2	20811	ENSMUST00000016498.4	0	ENSMUSG00000027579	Srms	src-related kinase lacking C-terminal regulatory tyrosine and N-terminal myristylation sites
chr17.34535649.34536817	chr17	34535649	34536817	1169	*	70.7457	-0.690446	0.152411	-4.51694	6.27411e-06	0.000143923	Intron (ENSMUST00000023469.7/ENSMUST00000023469.7, intron 7 of 8)	17	34507935	34517352	9418	2	624681	ENSMUST00000075483.4	-18297	ENSMUSG00000092618	Btnl6	butyrophilin-like 6
chr13.35255281.35255777	chr13	35255281	35255777	497	*	35.6477	-0.925055	0.202916	-4.51618	6.29645e-06	0.000144293	Intron (ENSMUST00000223701.1/ENSMUST00000223701.1, intron 1 of 1)	13	35210660	35212048	1389	2	75543	ENSMUST00000220954.1	-43233	ENSMUSG00000113770	1700019C18Rik	RIKEN cDNA 1700019C18 gene
chr10.108567978.108568499	chr10	108567978	108568499	522	*	50.3219	-0.791189	0.174363	-4.51364	6.37258e-06	0.000145901	Intron (ENSMUST00000105276.7/20979, intron 10 of 11)	10	108627286	108636964	9679	2	20979	ENSMUST00000147593.1	68465	ENSMUSG00000035864	Syt1	synaptotagmin I
chr7.28692664.28694011	chr7	28692664	28694011	1348	*	85.2477	-0.644915	0.142571	-4.51349	6.37697e-06	0.000145956	Promoter (<=1kb)	7	28692849	28699338	6490	1	233040	ENSMUST00000039998.10	0	ENSMUSG00000037463	Fbxo27	F-box protein 27
chr12.5191770.5192578	chr12	5191770	5192578	809	*	26.7898	-1.04563	0.228189	-4.51276	6.39893e-06	0.000146368	Intron (ENSMUST00000020958.8/208439, intron 3 of 13)	12	5080970	5291381	210412	2	208439	ENSMUST00000218384.1	98803	ENSMUSG00000020627	Klhl29	kelch-like 29
chr13.17290269.17291034	chr13	17290269	17291034	766	*	29.6783	-1.01398	0.221849	-4.51084	6.45722e-06	0.000147517	Intron (ENSMUST00000068545.5/192136, intron 11 of 13)	13	17684485	17694736	10252	2	192136	ENSMUST00000221467.1	403702	ENSMUSG00000055137	Sugct	succinyl-CoA glutarate-CoA transferase
chr5.34962462.34962856	chr5	34962462	34962856	395	*	24.8839	-1.08779	0.236898	-4.5105	6.46735e-06	0.000147703	Promoter (1-2kb)	5	34964773	35039644	74872	1	71729	ENSMUST00000087684.10	-1917	ENSMUSG00000029101	Rgs12	regulator of G-protein signaling 12
chr14.86757180.86757465	chr14	86757180	86757465	286	*	17.5599	-1.21617	0.261375	-4.50928	6.50494e-06	0.000148341	Intron (ENSMUST00000022599.13/56419, intron 27 of 27)	14	86656217	86749133	92917	2	56419	ENSMUST00000226254.1	-8047	ENSMUSG00000022021	Diaph3	diaphanous related formin 3
chr7.70280539.70281327	chr7	70280539	70281327	789	*	39.9767	-0.926837	0.204046	-4.50815	6.53964e-06	0.00014903	Intron (ENSMUST00000208511.1/624549, intron 1 of 3)	7	70178868	70337822	158955	2	624549	ENSMUST00000208511.1	56495	ENSMUSG00000109097	Gm29683	predicted gene, 29683
chr12.91489607.91490095	chr12	91489607	91490095	489	*	52.8197	-0.787067	0.17381	-4.50628	6.59743e-06	0.000150196	Intron (ENSMUST00000221216.1/22095, intron 2 of 10)	12	91401000	91522541	121542	1	22095	ENSMUST00000021343.7	88607	ENSMUSG00000020963	Tshr	thyroid stimulating hormone receptor
chr1.183144188.183145178	chr1	183144188	183145178	991	*	71.6009	-0.684112	0.151372	-4.50623	6.59897e-06	0.000150196	Intron (ENSMUST00000171366.6/68897, intron 1 of 7)	1	183086266	183147461	61196	2	68897	ENSMUST00000171366.6	2283	ENSMUSG00000030768	Disp1	dispatched RND transporter family member 1
chr1.189876000.189876509	chr1	189876000	189876509	510	*	25.714	-1.06894	0.233274	-4.50471	6.64623e-06	0.000151131	3' UTR	1	189880642	189882372	1731	2	226830	ENSMUST00000132289.1	5863	ENSMUSG00000026603	Smyd2	SET and MYND domain containing 2
chr7.48958925.48959330	chr7	48958925	48959330	406	*	20.0566	-1.18141	0.255649	-4.50416	6.66355e-06	0.000151385	Promoter (<=1kb)	7	48959073	48967836	8764	1	78286	ENSMUST00000183531.1	0	ENSMUSG00000052512	Nav2	neuron navigator 2
chr2.84774755.84775138	chr2	84774755	84775138	384	*	30.676	-0.980366	0.215058	-4.50283	6.70558e-06	0.000152152	Promoter (<=1kb)	2	84773131	84775128	1998	2	12258	ENSMUST00000131456.1	0	ENSMUSG00000023224	Serping1	serine (or cysteine) peptidase inhibitor, clade G, member 1
chr13.24452669.24453371	chr13	24452669	24453371	703	*	33.2136	-0.979982	0.215406	-4.50197	6.7328e-06	0.000152628	Intron (ENSMUST00000224953.1/12763, intron 11 of 15)	13	24417224	24436657	19434	1	12763	ENSMUST00000142882.1	35445	ENSMUSG00000016756	Cmah	cytidine monophospho-N-acetylneuraminic acid hydroxylase
chr16.97165851.97166112	chr16	97165851	97166112	262	*	23.9531	-1.09291	0.238253	-4.50137	6.75184e-06	0.000152918	Intron (ENSMUST00000056102.8/13508, intron 1 of 32)	16	96590840	97170752	579913	2	13508	ENSMUST00000056102.8	4640	ENSMUSG00000050272	Dscam	DS cell adhesion molecule
chr10.7867090.7867901	chr10	7867090	7867901	812	*	25.1264	-1.06006	0.231754	-4.49733	6.8811e-06	0.000155606	Exon (ENSMUST00000039484.5/237256, exon 6 of 6)	10	7836381	7836474	94	1	100628581	ENSMUST00000175319.1	30709	ENSMUSG00000093060	Mir5104	microRNA 5104
chr4.155344754.155346120	chr4	155344754	155346120	1367	*	96.8741	-0.597513	0.132669	-4.4964	6.91152e-06	0.000156198	Promoter (<=1kb)	4	155260129	155345772	85644	2	18762	ENSMUST00000103178.10	0	ENSMUSG00000029053	Prkcz	protein kinase C, zeta
chr12.50544326.50545341	chr12	50544326	50545341	1016	*	52.5848	-0.783042	0.173432	-4.49286	7.02737e-06	0.00015833	Intron (ENSMUST00000002765.8/18760, intron 1 of 18)	12	50341231	50649098	307868	2	18760	ENSMUST00000002765.8	103757	ENSMUSG00000002688	Prkd1	protein kinase D1
chr8.122656153.122656816	chr8	122656153	122656816	664	*	80.4167	-0.660861	0.146762	-4.49236	7.04368e-06	0.0001586	Intron (ENSMUST00000127664.1/108148, intron 1 of 15)	8	122639018	122646466	7449	2	12398	ENSMUST00000142535.7	-9687	ENSMUSG00000006362	Cbfa2t3	CBFA2/RUNX1 translocation partner 3
chr12.29178219.29178971	chr12	29178219	29178971	753	*	42.4981	-0.873473	0.193117	-4.49217	7.05022e-06	0.000158651	Intron (ENSMUST00000220554.1/102633526, intron 6 of 7)	12	29141929	29199768	57840	1	102633526	ENSMUST00000222225.1	36290	ENSMUSG00000113986	Gm31333	predicted gene, 31333
chr14.7822593.7823116	chr14	7822593	7823116	524	*	40.0211	-0.877878	0.193933	-4.49193	7.05818e-06	0.000158733	Intron (ENSMUST00000052678.8/286940, intron 1 of 45)	14	7817957	7951588	133632	1	286940	ENSMUST00000052678.8	4636	ENSMUSG00000025278	Flnb	filamin, beta
chr11.88652956.88653321	chr11	88652956	88653321	366	*	14.2591	-1.30582	0.27839	-4.48985	7.12738e-06	0.000160093	Intron (ENSMUST00000107909.7/76626, intron 5 of 13)	11	88365515	88590147	224633	2	76626	ENSMUST00000148013.7	-62809	ENSMUSG00000069769	Msi2	musashi RNA-binding protein 2
chr9.57551565.57552188	chr9	57551565	57552188	624	*	31.5436	-0.964093	0.212222	-4.4897	7.13238e-06	0.000160156	Promoter (<=1kb)	9	57548257	57552266	4010	2	110119	ENSMUST00000140671.1	78	ENSMUSG00000032306	Mpi	mannose phosphate isomerase
chr11.116403934.116404569	chr11	116403934	116404569	636	*	80.8536	-0.64671	0.143736	-4.48893	7.15824e-06	0.00016059	Exon (ENSMUST00000149682.1/217340, exon 2 of 2)	11	116336353	116413004	76652	2	217340	ENSMUST00000100202.9	8435	ENSMUSG00000052949	Rnf157	ring finger protein 157
chr4.104009633.104010115	chr4	104009633	104010115	483	*	16.9833	-1.21817	0.262616	-4.48834	7.17801e-06	0.000160886	Intron (ENSMUST00000143294.7/13131, intron 2 of 3)	4	104367113	104679496	312384	1	13131	ENSMUST00000143644.7	-356998	ENSMUSG00000028519	Dab1	disabled 1
chr19.23892975.23893627	chr19	23892975	23893627	653	*	34.6817	-0.944925	0.208474	-4.48794	7.19161e-06	0.000161065	Exon (ENSMUST00000025830.8/319924, exon 2 of 13)	19	23904457	23947376	42920	1	319924	ENSMUST00000237688.1	-10830	ENSMUSG00000024897	Apba1	amyloid beta (A4) precursor protein binding, family A, member 1
chr2.7101300.7102109	chr2	7101300	7102109	810	*	27.1734	-1.05014	0.230511	-4.4873	7.21313e-06	0.000161378	Intron (ENSMUST00000002176.12/14007, intron 2 of 15)	2	6543430	7081302	537873	2	14007	ENSMUST00000183209.7	-19998	ENSMUSG00000002107	Celf2	CUGBP, Elav-like family member 2
chr18.70140799.70141829	chr18	70140799	70141829	1031	*	46.6353	-0.834635	0.185065	-4.48403	7.3248e-06	0.000163479	Promoter (<=1kb)	18	69979131	70141605	162475	2	80718	ENSMUST00000121693.7	0	ENSMUSG00000024511	Rab27b	RAB27B, member RAS oncogene family
chr17.28007223.28008304	chr17	28007223	28008304	1082	*	82.4403	-0.658417	0.14652	-4.48371	7.3357e-06	0.000163673	Promoter (<=1kb)	17	28007345	28062599	55255	1	224650	ENSMUST00000139173.2	0	ENSMUSG00000024219	Anks1	ankyrin repeat and SAM domain containing 1
chr6.122801021.122802290	chr6	122801021	122802290	1270	*	92.3019	-0.629253	0.140176	-4.48048	7.44749e-06	0.000165915	Promoter (<=1kb)	6	122737085	122801640	64556	2	20527	ENSMUST00000165884.7	0	ENSMUSG00000003153	Slc2a3	solute carrier family 2 (facilitated glucose transporter), member 3
chr10.18830183.18830715	chr10	18830183	18830715	533	*	25.4029	-1.04615	0.229652	-4.47936	7.48685e-06	0.000166649	Promoter (1-2kb)	10	18796806	18831930	35125	2	73968	ENSMUST00000215429.1	1215	NA	4930444F02Rik	RIKEN cDNA 4930444F02 gene
chr11.70796883.70797198	chr11	70796883	70797198	316	*	14.7854	-1.27962	0.274148	-4.47935	7.48723e-06	0.000166649	Intron (ENSMUST00000108534.8/327957, intron 3 of 4)	11	70791364	70812559	21196	2	327957	ENSMUST00000074572.6	15361	ENSMUSG00000057135	Scimp	SLP adaptor and CSK interacting membrane protein
chr9.34488679.34489066	chr9	34488679	34489066	388	*	26.855	-1.03342	0.227301	-4.47807	7.53199e-06	0.000167342	Promoter (<=1kb)	9	34488733	35036716	547984	1	67703	ENSMUST00000187625.6	0	ENSMUSG00000032036	Kirrel3	kirre like nephrin family adhesion molecule 3
chr10.108446468.108447092	chr10	108446468	108447092	625	*	46.1061	-0.82202	0.182473	-4.47722	7.56219e-06	0.000167911	Promoter (<=1kb)	10	108446602	108453296	6695	1	102640148	ENSMUST00000220211.1	0	ENSMUSG00000112532	Gm36283	predicted gene, 36283
chr6.65778408.65779816	chr6	65778408	65779816	1409	*	111.337	-0.581909	0.129854	-4.47482	7.64775e-06	0.000169351	Promoter (<=1kb)	6	65778988	65936376	157389	1	70779	ENSMUST00000031976.13	0	ENSMUSG00000029913	Prdm5	PR domain containing 5
chr1.170110434.170110986	chr1	170110434	170110986	553	*	61.2955	-0.737168	0.164192	-4.47286	7.71813e-06	0.000170554	Promoter (<=1kb)	1	169972307	170110561	138255	2	18214	ENSMUST00000194690.5	0	ENSMUSG00000026674	Ddr2	discoidin domain receptor family, member 2
chrX.68821067.68821501	chrX	68821067	68821501	435	*	14.1371	-1.30197	0.278558	-4.47222	7.74111e-06	0.000170955	5' UTR	20	68761934	68804567	42634	1	207854	ENSMUST00000071848.6	59133	ENSMUSG00000062170	Fmr1nb	Fmr1 neighbor
chr11.9499524.9500087	chr11	9499524	9500087	564	*	55.6002	-0.792087	0.176539	-4.46661	7.94697e-06	0.000174662	Intron (ENSMUST00000042740.12/268379, intron 42 of 61)	11	9193451	9256178	62728	1	268379	ENSMUST00000151522.1	306073	ENSMUSG00000004668	Abca13	ATP-binding cassette, sub-family A (ABC1), member 13
chr3.121469158.121469851	chr3	121469158	121469851	694	*	27.7804	-1.02804	0.226923	-4.46599	7.97003e-06	0.000175117	Intron (ENSMUST00000039197.8/213603, intron 12 of 14)	3	121459528	121460911	1384	2	213603	ENSMUST00000198335.1	-8247	ENSMUSG00000039865	Slc44a3	solute carrier family 44, member 3
chr19.53531472.53532379	chr19	53531472	53532379	908	*	134.819	-0.53256	0.119146	-4.46542	7.99111e-06	0.000175371	Intron (ENSMUST00000038287.6/240672, intron 1 of 3)	19	53529109	53542431	13323	1	240672	ENSMUST00000038287.6	2363	ENSMUSG00000034765	Dusp5	dual specificity phosphatase 5
chr10.40069318.40069778	chr10	40069318	40069778	461	*	23.0268	-1.09219	0.239961	-4.46268	8.09391e-06	0.000177256	Intron (ENSMUST00000092566.7/72472, intron 3 of 5)	10	40037299	40076605	39307	2	72472	ENSMUST00000213827.1	6827	ENSMUSG00000019838	Slc16a10	solute carrier family 16 (monocarboxylic acid transporters), member 10
chr11.4873703.4874567	chr11	4873703	4874567	865	*	35.3162	-0.921152	0.204609	-4.46062	8.17246e-06	0.000178817	Promoter (<=1kb)	11	4873951	4894200	20250	1	18082	ENSMUST00000038570.8	0	ENSMUSG00000034285	Nipsnap1	nipsnap homolog 1
chr8.95195728.95196410	chr8	95195728	95196410	683	*	23.1213	-1.07955	0.237501	-4.45968	8.20839e-06	0.000179443	Intron (ENSMUST00000212842.1/16582, intron 1 of 4)	8	95129257	95202812	73556	2	16582	ENSMUST00000212842.1	6402	ENSMUSG00000031788	Kifc3	kinesin family member C3
chr6.87535575.87536056	chr6	87535575	87536056	482	*	17.3846	-1.20987	0.263176	-4.45929	8.22298e-06	0.000179602	Exon (ENSMUST00000203063.1/ENSMUST00000203063.1, exon 1 of 1)	6	87459405	87533259	73855	2	232201	ENSMUST00000071024.6	-2316	ENSMUSG00000030047	Arhgap25	Rho GTPase activating protein 25
chr13.35431690.35432290	chr13	35431690	35432290	601	*	18.4005	-1.18334	0.258192	-4.45736	8.29739e-06	0.000180958	Intron (ENSMUST00000226101.1/ENSMUST00000226101.1, intron 1 of 1)	13	35210660	35212048	1389	2	75543	ENSMUST00000220954.1	-219642	ENSMUSG00000113770	1700019C18Rik	RIKEN cDNA 1700019C18 gene
chr10.12941318.12941878	chr10	12941318	12941878	561	*	12.5523	-1.36757	0.291286	-4.4555	8.36969e-06	0.000182157	Exon (ENSMUST00000042861.6/74732, exon 3 of 3)	10	12916679	12923090	6412	2	320273	ENSMUST00000180529.1	-18228	ENSMUSG00000097378	B230208H11Rik	RIKEN cDNA B230208H11 gene
chr3.146275385.146275661	chr3	146275385	146275661	277	*	15.9019	-1.23818	0.268175	-4.45516	8.38293e-06	0.000182327	Intron (ENSMUST00000039164.3/65086, intron 2 of 2)	3	146220963	146286186	65224	1	65086	ENSMUST00000039164.3	54422	ENSMUSG00000036832	Lpar3	lysophosphatidic acid receptor 3
chr12.57481875.57483117	chr12	57481875	57483117	1243	*	84.4364	-0.633649	0.141971	-4.45393	8.43137e-06	0.000183174	Intron (ENSMUST00000123498.7/73490, intron 10 of 10)	12	57540628	57546121	5494	2	15375	ENSMUST00000044380.7	63004	ENSMUSG00000035451	Foxa1	forkhead box A1
chr15.78428453.78429603	chr15	78428453	78429603	1151	*	144.371	-0.497329	0.111636	-4.45124	8.53778e-06	0.000185377	Promoter (<=1kb)	15	78428564	78438497	9934	1	72844	ENSMUST00000162517.7	0	ENSMUSG00000033287	Kctd17	potassium channel tetramerisation domain containing 17
chr16.21787353.21788303	chr16	21787353	21788303	951	*	97.1185	-0.598079	0.134172	-4.45039	8.57151e-06	0.000185998	Promoter (<=1kb)	16	21761287	21787807	26521	2	74147	ENSMUST00000023559.6	0	ENSMUSG00000022853	Ehhadh	enoyl-Coenzyme A, hydratase/3-hydroxyacyl Coenzyme A dehydrogenase
chr17.6127937.6128442	chr17	6127937	6128442	506	*	70.844	-0.70962	0.15899	-4.4499	8.59111e-06	0.000186315	Intron (ENSMUST00000149838.7/ENSMUST00000149838.7, intron 2 of 2)	17	6138148	6226841	88694	1	68842	ENSMUST00000141059.1	-9706	ENSMUSG00000034377	Tulp4	tubby like protein 4
chr12.52867938.52868547	chr12	52867938	52868547	610	*	72.0489	-0.679775	0.15236	-4.44934	8.61356e-06	0.000186746	Intron (ENSMUST00000095737.4/238161, intron 2 of 13)	12	52795836	53148763	352928	1	238161	ENSMUST00000219786.1	72102	ENSMUSG00000061603	Akap6	A kinase (PRKA) anchor protein 6
chr13.107072678.107073669	chr13	107072678	107073669	992	*	47.688	-0.816294	0.182409	-4.44922	8.61824e-06	0.000186793	Intron (ENSMUST00000224811.1/ENSMUST00000224811.1, intron 1 of 1)	13	107032880	107055497	22618	1	100040322	ENSMUST00000224838.1	39798	ENSMUSG00000071181	3830408C21Rik	RIKEN cDNA 3830408C21 gene
chr18.66859956.66861025	chr18	66859956	66861025	1070	*	36.2593	-0.902571	0.201144	-4.44722	8.69868e-06	0.000187927	Promoter (<=1kb)	18	66857704	66860506	2803	2	17202	ENSMUST00000057942.3	0	ENSMUSG00000047259	Mc4r	melanocortin 4 receptor
chr7.80186528.80187332	chr7	80186528	80187332	805	*	85.75	-0.621158	0.139482	-4.44435	8.81563e-06	0.000190007	Promoter (<=1kb)	7	80186841	80226527	39687	1	20352	ENSMUST00000032754.8	0	ENSMUSG00000030539	Sema4b	sema domain, immunoglobulin domain (Ig), transmembrane domain (TM) and short cytoplasmic domain, (semaphorin) 4B
chr13.78162952.78163993	chr13	78162952	78163993	1042	*	84.3912	-0.627406	0.140886	-4.44399	8.83062e-06	0.000190176	3' UTR	13	78189872	78190443	572	2	13865	ENSMUST00000135284.1	26450	ENSMUSG00000069171	Nr2f1	nuclear receptor subfamily 2, group F, member 1
chr9.41542506.41543000	chr9	41542506	41543000	495	*	43.3592	-0.855428	0.191279	-4.44335	8.85684e-06	0.000190505	Intron (ENSMUST00000212373.2/73144, intron 4 of 4)	9	41536716	41536811	96	1	723965	ENSMUST00000175029.1	5790	ENSMUSG00000092770	Mirlet7a-2	microRNA let7a-2
chr10.32019395.32020080	chr10	32019395	32020080	686	*	36.5056	-0.915838	0.204299	-4.4427	8.88366e-06	0.00019097	Intron (ENSMUST00000191234.6/432450, intron 3 of 6)	10	32329765	32410335	80571	2	432450	ENSMUST00000092603.4	390255	ENSMUSG00000069670	Nkain2	Na+/K+ transporting ATPase interacting 2
chr10.94344538.94344997	chr10	94344538	94344997	460	*	20.2897	-1.12721	0.247865	-4.44087	8.95947e-06	0.000192375	Intron (ENSMUST00000147869.1/319880, intron 1 of 1)	10	94312137	94375595	63459	1	319880	ENSMUST00000139230.1	32401	ENSMUSG00000020023	Tmcc3	transmembrane and coiled coil domains 3
chr18.46933989.46934571	chr18	46933989	46934571	583	*	23.3598	-1.07721	0.238049	-4.44046	8.97651e-06	0.000192685	3' UTR	18	46925982	46934222	8241	1	381142	ENSMUST00000097580.1	8007	ENSMUSG00000073568	Arl14epl	ADP-ribosylation factor-like 14 effector protein-like
chr12.55061033.55061386	chr12	55061033	55061386	354	*	14.3814	-1.28241	0.277109	-4.43775	9.09061e-06	0.000194906	Exon (ENSMUST00000021406.5/72658, exon 3 of 8)	12	55045676	55054101	8426	2	72658	ENSMUST00000136281.1	-6932	ENSMUSG00000062198	2700097O09Rik	RIKEN cDNA 2700097O09 gene
chr9.71676882.71677801	chr9	71676882	71677801	920	*	58.872	-0.748775	0.168071	-4.43735	9.10722e-06	0.000194978	Intron (ENSMUST00000072899.8/68178, intron 8 of 18)	9	71632633	71648350	15718	2	68178	ENSMUST00000146567.1	-28532	ENSMUSG00000032232	Cgnl1	cingulin-like 1
chr4.129357639.129358098	chr4	129357639	129358098	460	*	27.9486	-1.0137	0.225412	-4.43688	9.12725e-06	0.000195237	Exon (ENSMUST00000030610.2/73680, exon 4 of 5)	4	129343940	129346930	2991	1	67106	ENSMUST00000140272.1	13699	ENSMUSG00000057572	Zbtb8os	zinc finger and BTB domain containing 8 opposite strand
chr5.35921588.35921864	chr5	35921588	35921864	277	*	16.668	-1.20651	0.263038	-4.43661	9.13861e-06	0.000195321	Intron (ENSMUST00000064571.10/70292, intron 1 of 16)	5	35913082	35996024	82943	1	70292	ENSMUST00000141824.1	8506	ENSMUSG00000029094	Afap1	actin filament associated protein 1
chr5.123479651.123480498	chr5	123479651	123480498	848	*	31.3186	-0.981853	0.218733	-4.4366	9.13916e-06	0.000195321	Promoter (1-2kb)	5	123480157	123482101	1945	2	76399	ENSMUST00000031389.11	1603	ENSMUSG00000029437	Il31	interleukin 31
chr9.73044729.73045113	chr9	73044729	73045113	385	*	24.2769	-1.05269	0.233166	-4.43596	9.16608e-06	0.000195839	Promoter (<=1kb)	9	73044854	73097629	52776	1	11891	ENSMUST00000184146.7	0	ENSMUSG00000032202	Rab27a	RAB27A, member RAS oncogene family
chr12.100096790.100097213	chr12	100096790	100097213	424	*	47.6187	-0.811654	0.182085	-4.43142	9.36167e-06	0.000199381	Exon (ENSMUST00000220814.1/ENSMUST00000220814.1, exon 1 of 2)	12	100110154	100115866	5713	1	19179	ENSMUST00000222374.1	-12941	ENSMUSG00000021178	Psmc1	protease (prosome, macropain) 26S subunit, ATPase 1
chr7.97452931.97453956	chr7	97452931	97453956	1026	*	47.7186	-0.805516	0.180768	-4.43122	9.3703e-06	0.000199392	Promoter (<=1kb)	7	97453204	97458456	5253	1	233529	ENSMUST00000121987.2	0	ENSMUSG00000051727	Kctd14	potassium channel tetramerisation domain containing 14
chr9.72812545.72812988	chr9	72812545	72812988	444	*	57.5877	-0.741874	0.16677	-4.4297	9.4365e-06	0.000200627	Intron (ENSMUST00000055535.8/235472, intron 2 of 19)	9	72806874	72917291	110418	1	235472	ENSMUST00000055535.8	5671	ENSMUSG00000036030	Prtg	protogenin
chr11.58977247.58977475	chr11	58977247	58977475	229	*	28.0436	-0.994546	0.221499	-4.42922	9.45736e-06	0.000201012	Promoter (<=1kb)	11	58978093	58991455	13363	1	94091	ENSMUST00000108809.7	-618	ENSMUSG00000020455	Trim11	tripartite motif-containing 11
chr3.28194275.28194962	chr3	28194275	28194962	688	*	59.6684	-0.737054	0.165779	-4.42845	9.49127e-06	0.000201568	Intron (ENSMUST00000209618.1/ENSMUST00000209618.1, intron 2 of 4)	3	28263214	28670585	407372	1	665113	ENSMUST00000160934.7	-68252	ENSMUSG00000027692	Tnik	TRAF2 and NCK interacting kinase
chr10.5096949.5097762	chr10	5096949	5097762	814	*	51.8385	-0.815692	0.183317	-4.42811	9.50624e-06	0.000201789	Exon (ENSMUST00000215295.1/64009, exon 125 of 146)	10	5021579	5069063	47485	2	64009	ENSMUST00000095899.4	-27886	ENSMUSG00000096054	Syne1	spectrin repeat containing, nuclear envelope 1
chr18.76087798.76088419	chr18	76087798	76088419	622	*	31.9505	-0.991148	0.221362	-4.42805	9.50879e-06	0.000201789	Intron (ENSMUST00000058997.14/207259, intron 3 of 4)	18	76091557	76098471	6915	2	73009	ENSMUST00000236092.1	10052	ENSMUSG00000117797	2900057B20Rik	RIKEN cDNA 2900057B20 gene
chr3.58636379.58637401	chr3	58636379	58637401	1023	*	63.4026	-0.703878	0.158419	-4.42802	9.51036e-06	0.000201789	Promoter (<=1kb)	3	58616300	58637207	20908	2	545527	ENSMUST00000041115.6	0	ENSMUSG00000070471	Erich6	glutamate rich 6
chr2.122127225.122128202	chr2	122127225	122128202	978	*	30.5408	-0.964291	0.215202	-4.42789	9.51608e-06	0.000201795	Exon (ENSMUST00000028665.4/67578, exon 6 of 18)	2	122053520	122118386	64867	2	214585	ENSMUST00000036450.7	-8839	ENSMUSG00000033396	Spg11	SPG11, spatacsin vesicle trafficking associated
chr2.117897860.117898472	chr2	117897860	117898472	613	*	35.8917	-0.899454	0.201426	-4.42465	9.65995e-06	0.000204608	Intron (ENSMUST00000149239.1/73938, intron 3 of 5)	2	117821928	117909136	87209	1	73938	ENSMUST00000149239.1	75932	ENSMUSG00000086221	4930412B13Rik	RIKEN cDNA 4930412B13 gene
chr14.10171805.10172131	chr14	10171805	10172131	327	*	18.0479	-1.17446	0.258046	-4.42292	9.73768e-06	0.00020584	Intron (ENSMUST00000161302.7/14198, intron 2 of 6)	14	9550393	10421597	871205	2	14198	ENSMUST00000179394.7	249466	ENSMUSG00000060579	Fhit	fragile histidine triad gene
chr14.103512819.103513688	chr14	103512819	103513688	870	*	38.2272	-0.884827	0.198518	-4.42145	9.80413e-06	0.000207066	Promoter (<=1kb)	14	103513342	103612797	99456	1	64929	ENSMUST00000227322.1	0	ENSMUSG00000022123	Scel	sciellin
chr15.88902497.88903111	chr15	88902497	88903111	615	*	64.344	-0.7139	0.160919	-4.42129	9.81144e-06	0.000207161	Intron (ENSMUST00000177180.7/239591, intron 12 of 12)	15	88915669	88919868	4200	2	239591	ENSMUST00000137740.1	16757	ENSMUSG00000022388	Ttll8	tubulin tyrosine ligase-like family, member 8
chr18.9743041.9743913	chr18	9743041	9743913	873	*	36.9002	-0.916542	0.205482	-4.421	9.82447e-06	0.00020734	Intron (ENSMUST00000234965.1/140792, intron 2 of 9)	18	9707648	9721488	13841	1	140792	ENSMUST00000234149.1	35393	ENSMUSG00000036103	Colec12	collectin sub-family member 12
chr4.89381332.89382061	chr4	89381332	89382061	730	*	80.5389	-0.642008	0.1449	-4.42098	9.82558e-06	0.00020734	Promoter (<=1kb)	4	89381957	89399880	17924	1	102633081	ENSMUST00000129908.1	0	NA	Gm12610	predicted gene 12610
chr7.132371432.132372156	chr7	132371432	132372156	725	*	50.0434	-0.780292	0.175661	-4.41965	9.88613e-06	0.000208415	Intron (ENSMUST00000124096.7/14183, intron 2 of 6)	7	132235780	132317228	81449	2	77590	ENSMUST00000080215.5	-54204	ENSMUSG00000030930	Chst15	carbohydrate sulfotransferase 15
chr4.87086949.87087511	chr4	87086949	87087511	563	*	28.5078	-1.0104	0.225595	-4.41949	9.89348e-06	0.000208415	Intron (ENSMUST00000107157.8/76376, intron 2 of 10)	4	86996136	87011673	15538	2	76376	ENSMUST00000140780.1	-75276	ENSMUSG00000037996	Slc24a2	solute carrier family 24 (sodium/potassium/calcium exchanger), member 2
chr10.84075598.84076024	chr10	84075598	84076024	427	*	34.0506	-0.93588	0.209743	-4.41807	9.95844e-06	0.000209723	Intron (ENSMUST00000216477.1/102637349, intron 1 of 4)	10	84036560	84100697	64138	2	102637349	ENSMUST00000216477.1	24673	ENSMUSG00000111049	Gm34184	predicted gene, 34184
chr9.65398244.65399160	chr9	65398244	65399160	917	*	27.6249	-1.01386	0.226397	-4.41613	1.00484e-05	0.000211437	Promoter (<=1kb)	9	65398506	65412702	14197	1	70784	ENSMUST00000217172.1	0	ENSMUSG00000041696	Rasl12	RAS-like, family 12
chr1.138848173.138849272	chr1	138848173	138849272	1100	*	85.2794	-0.621223	0.14042	-4.41484	1.01082e-05	0.000212574	Promoter (<=1kb)	1	138825186	138848577	23392	2	16876	ENSMUST00000112030.8	0	ENSMUSG00000019230	Lhx9	LIM homeobox protein 9
chr4.9532550.9533150	chr4	9532550	9533150	601	*	25.8238	-1.05281	0.234961	-4.41214	1.02354e-05	0.000214819	Intron (ENSMUST00000078139.12/65973, intron 15 of 23)	4	9448069	9475458	27390	2	65973	ENSMUST00000151232.1	-57092	ENSMUSG00000028207	Asph	aspartate-beta-hydroxylase
chr4.140944858.140945553	chr4	140944858	140945553	696	*	27.3629	-1.00084	0.22369	-4.41196	1.02438e-05	0.000214869	Promoter (<=1kb)	4	140946412	140949735	3324	1	18600	ENSMUST00000130958.1	-859	ENSMUSG00000028927	Padi2	peptidyl arginine deiminase, type II
chr17.6600635.6601894	chr17	6600635	6601894	1260	*	144.26	-0.48589	0.110047	-4.41171	1.02557e-05	0.000214998	Promoter (<=1kb)	17	6601671	6609679	8009	1	100040531	ENSMUST00000092966.4	0	ENSMUSG00000095677	Dynlt1f	dynein light chain Tctex-type 1F
chr4.133407011.133407659	chr4	133407011	133407659	649	*	60.2518	-0.716981	0.16192	-4.41161	1.02607e-05	0.000215036	Intron (ENSMUST00000030669.7/20544, intron 1 of 11)	4	133416306	133420555	4250	1	20544	ENSMUST00000156079.1	-8647	ENSMUSG00000028854	Slc9a1	solute carrier family 9 (sodium/hydrogen exchanger), member 1
chr4.94377204.94377777	chr4	94377204	94377777	574	*	55.1291	-0.76514	0.172664	-4.41146	1.02674e-05	0.000215059	Intron (ENSMUST00000126270.1/ENSMUST00000126270.1, intron 1 of 5)	4	94549696	94556766	7071	2	67770	ENSMUST00000153294.1	178989	ENSMUSG00000028578	Caap1	caspase activity and apoptosis inhibitor 1
chr10.75448990.75449636	chr10	75448990	75449636	647	*	28.6147	-0.991797	0.221833	-4.41125	1.02775e-05	0.000215148	Intron (ENSMUST00000145890.7/68778, intron 5 of 8)	10	75428181	75430319	2139	1	103149	ENSMUST00000129946.1	20809	ENSMUSG00000033427	Upb1	ureidopropionase, beta
chr1.159786343.159787386	chr1	159786343	159787386	1044	*	44.1705	-0.821644	0.185175	-4.40884	1.03927e-05	0.000217065	Intron (ENSMUST00000192069.5/21960, intron 2 of 22)	1	159773770	159850342	76573	1	21960	ENSMUST00000193325.1	12573	ENSMUSG00000015829	Tnr	tenascin R
chr6.5255397.5256422	chr6	5255397	5256422	1026	*	77.6253	-0.662607	0.149964	-4.40804	1.04311e-05	0.000217713	Promoter (<=1kb)	6	5220852	5256233	35382	2	269823	ENSMUST00000129344.7	0	ENSMUSG00000029759	Pon3	paraoxonase 3
chr11.84513050.84513788	chr11	84513050	84513788	739	*	134.579	-0.518564	0.117538	-4.40801	1.04325e-05	0.000217713	Promoter (<=1kb)	11	84422855	84513522	90668	2	56321	ENSMUST00000018841.2	0	ENSMUSG00000018697	Aatf	apoptosis antagonizing transcription factor
chr12.36423381.36423966	chr12	36423381	36423966	586	*	16.4212	-1.2143	0.266797	-4.40609	1.05253e-05	0.000219337	Intron (ENSMUST00000221452.1/75847, intron 2 of 9)	12	36382180	36688592	306413	1	75847	ENSMUST00000221177.1	41201	ENSMUSG00000043153	Crppa	CDP-L-ribitol pyrophosphorylase A
chr15.79516117.79517508	chr15	79516117	79517508	1392	*	113.999	-0.553252	0.125417	-4.40588	1.05357e-05	0.000219493	Promoter (<=1kb)	15	79516411	79527739	11329	1	105785	ENSMUST00000010974.8	0	ENSMUSG00000010830	Kdelr3	KDEL (Lys-Asp-Glu-Leu) endoplasmic reticulum protein retention receptor 3
chr6.57824405.57825584	chr6	57824405	57825584	1180	*	87.5307	-0.605675	0.137277	-4.40356	1.06488e-05	0.000221137	Promoter (<=1kb)	6	57727807	57825136	97330	2	232023	ENSMUST00000127485.7	0	ENSMUSG00000037788	Vopp1	vesicular, overexpressed in cancer, prosurvival protein 1
chr15.82158298.82158989	chr15	82158298	82158989	692	*	26.8933	-1.02941	0.230517	-4.40269	1.06919e-05	0.000221818	Intron (ENSMUST00000023100.7/20788, intron 1 of 18)	15	82148025	82170161	22137	1	20788	ENSMUST00000229518.1	10273	ENSMUSG00000022463	Srebf2	sterol regulatory element binding factor 2
chr2.32575656.32575852	chr2	32575656	32575852	197	*	16.8424	-1.23074	0.271202	-4.39993	1.08287e-05	0.000224191	Promoter (<=1kb)	2	32575718	32583782	8065	1	227733	ENSMUST00000055304.13	0	ENSMUSG00000046854	Pip5kl1	phosphatidylinositol-4-phosphate 5-kinase-like 1
chr4.68788543.68789302	chr4	68788543	68789302	760	*	56.8958	-0.739627	0.167442	-4.39943	1.08538e-05	0.000224529	Intron (ENSMUST00000030036.5/56710, intron 7 of 7)	4	68826581	68829358	2778	2	56710	ENSMUST00000140572.1	40056	ENSMUSG00000028351	Brinp1	bone morphogenic protein/retinoic acid inducible neural specific 1
chr7.116031677.116032511	chr7	116031677	116032511	835	*	59.7495	-0.719621	0.163003	-4.39844	1.09033e-05	0.000225366	Promoter (<=1kb)	7	116031979	116032550	572	1	68469	ENSMUST00000032900.3	0	ENSMUSG00000030664	Sox6os	SRY (sex determining region Y)-box 6, opposite strand
chr5.5573643.5574379	chr5	5573643	5574379	737	*	32.0496	-0.972533	0.21866	-4.39844	1.09034e-05	0.000225366	Promoter (<=1kb)	5	5573799	5576203	2405	1	667705	ENSMUST00000101627.4	0	ENSMUSG00000073234	Gm8773	predicted gene 8773
chr1.179041638.179042429	chr1	179041638	179042429	792	*	169.264	-0.493821	0.112233	-4.39671	1.09906e-05	0.000226721	Intron (ENSMUST00000128302.7/69726, intron 10 of 11)	1	178957250	178989345	32096	2	69726	ENSMUST00000129393.1	-52293	ENSMUSG00000055067	Smyd3	SET and MYND domain containing 3
chr18.62663585.62664130	chr18	62663585	62664130	546	*	84.6962	-0.613245	0.139217	-4.39591	1.1031e-05	0.000227364	3' UTR	18	62657292	62661380	4089	1	328971	ENSMUST00000162511.2	6293	ENSMUSG00000044176	Spink10	serine peptidase inhibitor, Kazal type 10
chr1.133363204.133364437	chr1	133363204	133364437	1234	*	87.7032	-0.605685	0.137536	-4.39528	1.1063e-05	0.000227906	Promoter (<=1kb)	1	133363572	133380336	16765	1	214253	ENSMUST00000135222.8	0	ENSMUSG00000070644	Etnk2	ethanolamine kinase 2
chr2.26021010.26022048	chr2	26021010	26022048	1039	*	93.2756	-0.59259	0.134596	-4.39527	1.10635e-05	0.000227906	Promoter (<=1kb)	2	25998543	26021747	23205	2	98766	ENSMUST00000036509.13	0	ENSMUSG00000036352	Ubac1	ubiquitin associated domain containing 1
chr9.115107398.115107898	chr9	115107398	115107898	501	*	24.3166	-1.06285	0.23785	-4.39262	1.11993e-05	0.000230251	Intron (ENSMUST00000183104.7/74486, intron 3 of 11)	9	115120539	115216812	96274	1	74486	ENSMUST00000182413.1	-12641	ENSMUSG00000040875	Osbpl10	oxysterol binding protein-like 10
chr11.100527063.100528530	chr11	100527063	100528530	1468	*	206.942	-0.433108	0.0985971	-4.3909	1.12881e-05	0.000231754	Promoter (<=1kb)	11	100476353	100528000	51648	2	104112	ENSMUST00000107389.7	0	ENSMUSG00000020917	Acly	ATP citrate lyase
chr11.69235213.69236416	chr11	69235213	69236416	1204	*	101.765	-0.597722	0.13592	-4.39072	1.12975e-05	0.000231882	Promoter (<=1kb)	11	69218117	69237022	18906	2	14919	ENSMUST00000021259.8	606	ENSMUSG00000020890	Gucy2e	guanylate cyclase 2e
chr9.37576378.37576978	chr9	37576378	37576978	601	*	28.9985	-0.971293	0.218476	-4.38991	1.13396e-05	0.000232438	Intron (ENSMUST00000213126.1/22619, intron 2 of 10)	9	37555698	37646987	91290	1	22619	ENSMUST00000213126.1	20680	ENSMUSG00000001942	Siae	sialic acid acetylesterase
chr6.67434831.67435573	chr6	67434831	67435573	743	*	32.8418	-0.928525	0.209326	-4.3899	1.13401e-05	0.000232438	Intron (ENSMUST00000118364.1/209590, intron 7 of 10)	6	67422932	67491855	68924	2	209590	ENSMUST00000118364.1	56282	ENSMUSG00000049093	Il23r	interleukin 23 receptor
chr1.33800707.33801417	chr1	33800707	33801417	711	*	36.0046	-0.915652	0.206747	-4.3899	1.13404e-05	0.000232438	Promoter (<=1kb)	1	33786454	33800767	14314	2	98403	ENSMUST00000140163.1	0	ENSMUSG00000042197	Zfp451	zinc finger protein 451
chr17.30470357.30471392	chr17	30470357	30471392	1036	*	106.919	-0.551315	0.125423	-4.38963	1.13542e-05	0.000232657	Intron (ENSMUST00000168787.7/224671, intron 6 of 10)	17	30220553	30491710	271158	2	224671	ENSMUST00000236153.1	20318	ENSMUSG00000062202	Btbd9	BTB (POZ) domain containing 9
chr2.60515776.60516331	chr2	60515776	60516331	556	*	25.1724	-1.02924	0.230671	-4.38941	1.13657e-05	0.000232827	Intron (ENSMUST00000112525.4/18779, intron 4 of 29)	2	60417543	60553308	135766	2	18779	ENSMUST00000112525.4	36977	ENSMUSG00000054580	Pla2r1	phospholipase A2 receptor 1
chr9.42520458.42521169	chr9	42520458	42521169	712	*	18.7539	-1.16565	0.258737	-4.3891	1.13823e-05	0.000233037	3' UTR	9	42449992	42507809	57818	2	272589	ENSMUST00000134374.1	-12649	ENSMUSG00000037287	Tbcel	tubulin folding cofactor E-like
chr6.18513980.18515354	chr6	18513980	18515354	1375	*	54.3285	-0.752173	0.170635	-4.38873	1.14015e-05	0.000233301	Promoter (<=1kb)	6	18366707	18514749	148043	2	30785	ENSMUST00000148602.7	0	ENSMUSG00000000416	Cttnbp2	cortactin binding protein 2
chr10.41684317.41685076	chr10	41684317	41685076	760	*	61.3598	-0.734575	0.166775	-4.3878	1.14503e-05	0.000234168	Intron (ENSMUST00000099932.9/75973, intron 1 of 17)	10	41648876	41694487	45612	2	75973	ENSMUST00000190522.1	9411	ENSMUSG00000075225	Ccdc162	coiled-coil domain containing 162
chr12.108223390.108223677	chr12	108223390	108223677	288	*	27.5607	-1.35007	0.309007	-4.38742	1.14702e-05	0.000234511	Intron (ENSMUST00000222310.1/668158, intron 1 of 5)	12	108199085	108202146	3062	1	12454	ENSMUST00000223363.1	24305	ENSMUSG00000021258	Ccnk	cyclin K
chr13.54686342.54686585	chr13	54686342	54686585	244	*	35.7028	-0.907279	0.204996	-4.38654	1.15169e-05	0.0002354	Promoter (<=1kb)	13	54684030	54687253	3224	2	105239	ENSMUST00000123333.7	668	ENSMUSG00000034928	Rnf44	ring finger protein 44
chr11.97050301.97051045	chr11	97050301	97051045	745	*	32.0202	-0.928915	0.209564	-4.38529	1.1583e-05	0.000236621	Promoter (<=1kb)	11	97050628	97068904	18277	1	71240	ENSMUST00000090020.12	0	ENSMUSG00000038534	Osbpl7	oxysterol binding protein-like 7
chr11.113283226.113283960	chr11	113283226	113283960	735	*	26.4479	-1.0062	0.226115	-4.38489	1.16045e-05	0.000236994	Intron (ENSMUST00000071539.9/69806, intron 7 of 9)	11	113203315	113209669	6355	2	319871	ENSMUST00000130373.1	-73557	ENSMUSG00000085421	4732490B19Rik	RIKEN cDNA 4732490B19 gene
chr9.66795066.66796149	chr9	66795066	66796149	1084	*	442.894	-0.300779	0.0685947	-4.38432	1.16347e-05	0.000237545	Promoter (<=1kb)	9	66775202	66795490	20289	2	208117	ENSMUST00000034934.14	0	ENSMUSG00000032375	Aph1b	aph1 homolog B, gamma secretase subunit
chr1.132206909.132207264	chr1	132206909	132207264	356	*	42.7089	-0.845886	0.19171	-4.38319	1.16956e-05	0.000238589	3' UTR	1	132198088	132198184	97	1	723818	ENSMUST00000083501.1	8821	ENSMUSG00000065435	Mir135b	microRNA 135b
chr16.12650687.12651401	chr16	12650687	12651401	715	*	17.8842	-1.17411	0.260246	-4.38302	1.17048e-05	0.00023871	Intron (ENSMUST00000230696.1/ENSMUST00000230696.1, intron 10 of 11)	16	12800579	12818298	17720	1	75493	ENSMUST00000231680.1	-149178	ENSMUSG00000101565	1700003L19Rik	RIKEN cDNA 1700003L19 gene
chr14.52315493.52316528	chr14	52315493	52316528	1036	*	47.9057	-0.785953	0.178432	-4.38147	1.17882e-05	0.000240234	Promoter (<=1kb)	14	52311172	52316323	5152	2	50524	ENSMUST00000135523.4	0	ENSMUSG00000049532	Sall2	spalt like transcription factor 2
chr14.117895545.117896092	chr14	117895545	117896092	548	*	31.5906	-0.973439	0.219753	-4.38145	1.17893e-05	0.000240234	Intron (ENSMUST00000088483.9/23888, intron 7 of 9)	14	117953743	117953847	105	2	102465148	ENSMUST00000183564.1	57755	ENSMUSG00000098648	Mir6239	microRNA 6239
chr7.125492522.125492817	chr7	125492522	125492817	296	*	21.5938	-1.07996	0.241634	-4.37837	1.19571e-05	0.000243239	Promoter (<=1kb)	7	125467640	125491596	23957	2	67711	ENSMUST00000033006.13	-926	ENSMUSG00000030750	Nsmce1	NSE1 homolog, SMC5-SMC6 complex component
chr10.75412182.75412907	chr10	75412182	75412907	726	*	17.9585	-1.17765	0.261615	-4.37823	1.1965e-05	0.000243239	Exon (ENSMUST00000219052.1/103149, exon 3 of 5)	10	75410043	75427777	17735	1	103149	ENSMUST00000132629.1	2139	ENSMUSG00000033427	Upb1	ureidopropionase, beta
chr7.84377372.84377719	chr7	84377372	84377719	348	*	10.5157	-1.382	0.294559	-4.3782	1.19665e-05	0.000243239	Intron (ENSMUST00000085077.4/11864, intron 1 of 18)	7	84347436	84372658	25223	2	11864	ENSMUST00000208863.1	-4714	ENSMUSG00000015709	Arnt2	aryl hydrocarbon receptor nuclear translocator 2
chr7.98702433.98703393	chr7	98702433	98703393	961	*	103.301	-0.569793	0.129964	-4.37764	1.19972e-05	0.000243775	Promoter (<=1kb)	7	98699225	98702888	3664	2	100040769	ENSMUST00000208646.1	0	NA	Gm15506	predicted gene 15506
chr9.42010474.42011145	chr9	42010474	42011145	672	*	28.5987	-0.977221	0.220446	-4.37584	1.20964e-05	0.000245403	Intron (ENSMUST00000060989.8/20660, intron 25 of 47)	9	41984508	41985834	1327	2	20660	ENSMUST00000139133.1	-24640	ENSMUSG00000049313	Sorl1	sortilin-related receptor, LDLR class A repeats-containing
chr14.10047102.10047743	chr14	10047102	10047743	642	*	23.7037	-1.05267	0.23641	-4.37532	1.21255e-05	0.000245926	Intron (ENSMUST00000161302.7/14198, intron 2 of 6)	14	9886026	9886629	604	1	100042415	ENSMUST00000162462.1	161076	ENSMUSG00000089686	Mnd1-ps	Mnd1 retrotransposed pseudogene
chr2.60382779.60383789	chr2	60382779	60383789	1011	*	92.1557	-0.606421	0.138459	-4.37206	1.23079e-05	0.000249282	Promoter (<=1kb)	2	60292103	60383303	91201	2	17076	ENSMUST00000112533.7	0	ENSMUSG00000026980	Ly75	lymphocyte antigen 75
chr5.63811864.63812722	chr5	63811864	63812722	859	*	49.6158	-0.771697	0.175654	-4.37154	1.23375e-05	0.000249813	Promoter (<=1kb)	5	63812363	63899625	87263	1	76261	ENSMUST00000081747.7	0	ENSMUSG00000060512	0610040J01Rik	RIKEN cDNA 0610040J01 gene
chr11.54522429.54523469	chr11	54522429	54523469	1041	*	173.685	-0.469582	0.107375	-4.3707	1.23849e-05	0.000250704	Promoter (<=1kb)	11	54522847	54699285	176439	1	192786	ENSMUST00000102743.9	0	ENSMUSG00000037533	Rapgef6	Rap guanine nucleotide exchange factor (GEF) 6
chr5.69340834.69341835	chr5	69340834	69341835	1002	*	68.7882	-0.677666	0.154617	-4.37045	1.23991e-05	0.000250921	Promoter (<=1kb)	5	69109285	69341679	232395	2	243043	ENSMUST00000054095.5	0	ENSMUSG00000037653	Kctd8	potassium channel tetramerisation domain containing 8
chr15.12074023.12074895	chr15	12074023	12074895	873	*	33.9136	-0.911959	0.206663	-4.37013	1.2417e-05	0.000251077	Intron (ENSMUST00000227908.1/ENSMUST00000227908.1, intron 3 of 5)	15	12117831	12185683	67853	1	22763	ENSMUST00000122941.7	-42936	ENSMUSG00000022201	Zfr	zinc finger RNA binding protein
chr11.101772109.101772894	chr11	101772109	101772894	786	*	55.9638	-0.733698	0.167249	-4.36901	1.24814e-05	0.000251757	Promoter (<=1kb)	11	101770354	101772181	1828	2	18612	ENSMUST00000132040.1	0	ENSMUSG00000017724	Etv4	ets variant 4
chr9.90163021.90163998	chr9	90163021	90163998	978	*	78.7394	-0.628556	0.143559	-4.36841	1.25156e-05	0.000252308	Promoter (<=1kb)	9	90163069	90200100	37032	1	108153	ENSMUST00000113059.7	0	ENSMUSG00000032363	Adamts7	a disintegrin-like and metallopeptidase (reprolysin type) with thrombospondin type 1 motif, 7
chr17.24657959.24658632	chr17	24657959	24658632	674	*	27.0622	-0.991947	0.224013	-4.36607	1.26499e-05	0.000254667	Promoter (<=1kb)	17	24657330	24658457	1128	2	381073	ENSMUST00000095544.5	0	ENSMUSG00000071230	Npw	neuropeptide W
chr1.178665813.178666500	chr1	178665813	178666500	688	*	44.322	-0.81288	0.185084	-4.36518	1.27017e-05	0.000255569	Intron (ENSMUST00000193931.1/269152, intron 2 of 3)	1	178798438	178932855	134418	1	269152	ENSMUST00000160789.1	-131938	ENSMUSG00000026494	Kif26b	kinesin family member 26B
chr16.13986613.13987794	chr16	13986613	13987794	1182	*	32.9897	-0.92308	0.209299	-4.36493	1.27164e-05	0.000255796	Promoter (<=1kb)	16	13986657	14100228	113572	1	67254	ENSMUST00000118412.7	0	ENSMUSG00000044117	Bmerb1	bMERB domain containing 1
chr16.19760104.19761488	chr16	19760104	19761488	1385	*	94.4239	-0.582601	0.133259	-4.36442	1.27462e-05	0.000256325	Promoter (<=1kb)	16	19760208	19772233	12026	1	108105	ENSMUST00000121344.7	0	ENSMUSG00000022686	B3gnt5	UDP-GlcNAc:betaGal beta-1,3-N-acetylglucosaminyltransferase 5
chr5.34549516.34550262	chr5	34549516	34550262	747	*	40.3455	-0.844722	0.19219	-4.36346	1.28021e-05	0.000257167	Promoter (<=1kb)	5	34549576	34563625	14050	1	24055	ENSMUST00000118545.7	0	ENSMUSG00000054520	Sh3bp2	SH3-domain binding protein 2
chr17.12292937.12293213	chr17	12292937	12293213	277	*	30.2206	-0.959961	0.217451	-4.36337	1.28073e-05	0.000257202	Intron (ENSMUST00000233755.1/26407, intron 1 of 25)	17	12272192	12308584	36393	2	26407	ENSMUST00000233012.1	15371	ENSMUSG00000014426	Map3k4	mitogen-activated protein kinase kinase kinase 4
chr16.5262760.5263655	chr16	5262760	5263655	896	*	71.3697	-0.685422	0.156711	-4.3622	1.28764e-05	0.000258236	Intron (ENSMUST00000140000.1/ENSMUST00000140000.1, intron 1 of 1)	16	5244152	5255983	11832	2	70511	ENSMUST00000064635.11	-6777	ENSMUSG00000022544	Eef2kmt	eukaryotic elongation factor 2 lysine methyltransferase
chr1.168229971.168230574	chr1	168229971	168230574	604	*	127.005	-0.519221	0.118912	-4.36199	1.28882e-05	0.000258333	Intron (ENSMUST00000188912.6/18514, intron 2 of 7)	1	168158370	168164662	6293	2	18514	ENSMUST00000097471.3	-65309	ENSMUSG00000052534	Pbx1	pre B cell leukemia homeobox 1
chr18.76119672.76120271	chr18	76119672	76120271	600	*	33.2204	-0.914362	0.207532	-4.36124	1.29325e-05	0.000258938	Intron (ENSMUST00000058997.14/207259, intron 3 of 4)	18	76091557	76098471	6915	2	73009	ENSMUST00000236092.1	-21201	ENSMUSG00000117797	2900057B20Rik	RIKEN cDNA 2900057B20 gene
chrX.144442260.144443037	chrX	144442260	144443037	778	*	25.0737	-1.01943	0.230071	-4.36004	1.3004e-05	0.000260173	Intron (ENSMUST00000040184.3/22067, intron 3 of 10)	20	144456581	144477066	20486	1	100503240	ENSMUST00000155206.7	-13544	ENSMUSG00000072934	Trpc5os	transient receptor potential cation channel, subfamily C, member 5, opposite strand
chr2.156774731.156775681	chr2	156774731	156775681	951	*	114.788	-0.541607	0.124065	-4.36002	1.30048e-05	0.000260173	Promoter (<=1kb)	2	156775420	156781658	6239	1	98932	ENSMUST00000088552.6	0	ENSMUSG00000067818	Myl9	myosin, light polypeptide 9, regulatory
chr6.97409600.97410272	chr6	97409600	97410272	673	*	56.8667	-0.743559	0.169862	-4.35967	1.30257e-05	0.000260521	Intron (ENSMUST00000113355.8/232288, intron 5 of 23)	6	97323658	97396736	73079	2	232288	ENSMUST00000152385.7	-12864	ENSMUSG00000030064	Frmd4b	FERM domain containing 4B
chr1.53706437.53707119	chr1	53706437	53707119	683	*	23.6544	-1.09062	0.246002	-4.35941	1.30413e-05	0.000260706	Promoter (<=1kb)	1	53397006	53706761	309756	2	627872	ENSMUST00000094964.6	0	ENSMUSG00000096141	Dnah7a	dynein, axonemal, heavy chain 7A
chr10.77314568.77315134	chr10	77314568	77315134	567	*	30.6537	-0.953324	0.21644	-4.35517	1.32962e-05	0.000264779	Intron (ENSMUST00000020496.13/110532, intron 5 of 10)	10	77325715	77340176	14462	2	110532	ENSMUST00000146319.1	25042	ENSMUSG00000020262	Adarb1	adenosine deaminase, RNA-specific, B1
chr4.150187540.150188559	chr4	150187540	150188559	1020	*	26.3977	-1.00968	0.228569	-4.35447	1.33387e-05	0.000265554	Exon (ENSMUST00000126449.1/12353, exon 7 of 7)	4	150187212	150196123	8912	2	12353	ENSMUST00000134648.7	7564	ENSMUSG00000028972	Car6	carbonic anhydrase 6
chr2.105612335.105613003	chr2	105612335	105613003	669	*	22.099	-1.08169	0.243569	-4.35361	1.33914e-05	0.000266387	Intron (ENSMUST00000149133.7/402728, intron 1 of 3)	2	105657862	105661343	3482	2	103164605	ENSMUST00000194826.2	48340	ENSMUSG00000102424	Paupar	Pax6 upstream antisense RNA
chr8.105613368.105614536	chr8	105613368	105614536	1169	*	45.8866	-0.812029	0.185481	-4.35316	1.3419e-05	0.000266863	Promoter (<=1kb)	8	105615466	105615573	108	1	100316712	ENSMUST00000158807.1	-930	ENSMUSG00000089432	Mir1966	microRNA 1966
chr6.29507274.29508192	chr6	29507274	29508192	919	*	37.3953	-0.867659	0.197722	-4.35307	1.34244e-05	0.0002669	Promoter (<=1kb)	6	29482036	29507937	25902	2	333088	ENSMUST00000091391.10	0	ENSMUSG00000059022	Kcp	kielin/chordin-like protein
chr8.60536707.60537357	chr8	60536707	60537357	651	*	28.1365	-0.975058	0.221216	-4.35025	1.35979e-05	0.000269766	Intron (ENSMUST00000079472.3/23923, intron 10 of 12)	8	60506511	60545543	39033	1	23923	ENSMUST00000209338.1	30196	ENSMUSG00000057228	Aadat	aminoadipate aminotransferase
chr4.100856502.100857569	chr4	100856502	100857569	1068	*	52.9852	-0.767929	0.175839	-4.34809	1.37326e-05	0.000271986	Intron (ENSMUST00000030257.14/320508, intron 1 of 26)	4	100776675	101029220	252546	1	320508	ENSMUST00000097955.2	79827	ENSMUSG00000028532	Cachd1	cache domain containing 1
chr3.108145486.108145938	chr3	108145486	108145938	453	*	27.9161	-0.981243	0.22282	-4.34605	1.38613e-05	0.000273662	Promoter (<=1kb)	3	108107280	108146146	38867	2	14679	ENSMUST00000000001.4	208	ENSMUSG00000000001	Gnai3	guanine nucleotide binding protein (G protein), alpha inhibiting 3
chr5.23003483.23003825	chr5	23003483	23003825	343	*	12.2003	-1.3181	0.287889	-4.3454	1.39024e-05	0.000274276	Intron (ENSMUST00000197992.1/269629, intron 1 of 3)	5	23100552	23275588	175037	1	269629	ENSMUST00000196406.1	-96727	ENSMUSG00000106379	Lhfpl3	lipoma HMGIC fusion partner-like 3
chr2.121170505.121171670	chr2	121170505	121171670	1166	*	94.8866	-0.587953	0.135084	-4.34538	1.39036e-05	0.000274276	Promoter (<=1kb)	2	121170654	121184430	13777	1	51885	ENSMUST00000144123.7	0	ENSMUSG00000027263	Tubgcp4	tubulin, gamma complex associated protein 4
chr4.128428696.128429090	chr4	128428696	128429090	395	*	13.0632	-1.27769	0.280537	-4.34515	1.39179e-05	0.000274485	Intron (ENSMUST00000184063.2/329942, intron 25 of 70)	4	128477154	128501177	24024	1	329942	ENSMUST00000148247.1	-48064	ENSMUSG00000028804	Csmd2	CUB and Sushi multiple domains 2
chr8.105387169.105387641	chr8	105387169	105387641	473	*	49.851	-0.773441	0.177142	-4.34455	1.39559e-05	0.000275088	Promoter (1-2kb)	8	105382942	105385417	2476	2	279499	ENSMUST00000168196.1	-1752	ENSMUSG00000051648	Kctd19	potassium channel tetramerisation domain containing 19
chr14.54936823.54937099	chr14	54936823	54937099	277	*	18.8671	-1.13914	0.255754	-4.34387	1.39995e-05	0.000275724	Promoter (<=1kb)	14	54936497	54939177	2681	1	67272	ENSMUST00000227441.1	326	ENSMUSG00000040759	Cmtm5	CKLF-like MARVEL transmembrane domain containing 5
chr9.117155958.117157140	chr9	117155958	117157140	1183	*	277.951	-0.36359	0.0836832	-4.34364	1.40142e-05	0.000275867	Intron (ENSMUST00000111773.9/207181, intron 1 of 14)	9	116943123	117251597	308475	2	207181	ENSMUST00000084824.6	94457	ENSMUSG00000039607	Rbms3	RNA binding motif, single stranded interacting protein
chr3.106831861.106832689	chr3	106831861	106832689	829	*	34.7339	-0.899055	0.205142	-4.34295	1.40585e-05	0.000276516	Intron (ENSMUST00000197932.1/ENSMUST00000197932.1, intron 3 of 3)	3	106821556	106822582	1027	2	258482	ENSMUST00000059486.2	-9279	ENSMUSG00000043529	Olfr266	olfactory receptor 266
chr10.75373631.75374347	chr10	75373631	75374347	717	*	45.756	-0.819414	0.187599	-4.34233	1.40981e-05	0.000277109	Intron (ENSMUST00000145890.7/68778, intron 6 of 8)	10	75352055	75352964	910	1	544707	ENSMUST00000218467.1	21576	ENSMUSG00000112471	Gm5779	ribosomal protein, large, P0 pseudogene
chr7.137735804.137736474	chr7	137735804	137736474	671	*	36.7301	-0.891119	0.20341	-4.3423	1.40999e-05	0.000277109	Intron (ENSMUST00000209434.1/ENSMUST00000209434.1, intron 1 of 1)	7	137437689	137442169	4481	1	620016	ENSMUST00000211598.1	298115	ENSMUSG00000100863	Gm12669	glutaredoxin 3 pseudogene
chr11.87471307.87472498	chr11	87471307	87472498	1192	*	161.988	-0.461636	0.106266	-4.34122	1.41692e-05	0.000278321	Exon (ENSMUST00000185073.1/ENSMUST00000185073.1, exon 1 of 1)	11	87427591	87484766	57176	1	83560	ENSMUST00000156483.1	43716	ENSMUSG00000010342	Tex14	testis expressed gene 14
chr17.13488627.13489481	chr17	13488627	13489481	855	*	39.4755	-0.891355	0.203842	-4.34034	1.42266e-05	0.000279076	Exon (ENSMUST00000137459.7/72578, exon 6 of 6)	17	13482553	13500336	17784	2	72578	ENSMUST00000138345.7	10855	ENSMUSG00000117042	2700054A10Rik	RIKEN cDNA 2700054A10 gene
chr11.71003501.71004753	chr11	71003501	71004753	1253	*	193.173	-0.429809	0.0989842	-4.33995	1.42516e-05	0.000279492	Promoter (<=1kb)	11	70984091	71004437	20347	2	216877	ENSMUST00000108527.7	0	ENSMUSG00000040620	Dhx33	DEAH (Asp-Glu-Ala-His) box polypeptide 33
chr5.151267683.151268375	chr5	151267683	151268375	693	*	34.8636	-0.908359	0.207428	-4.33923	1.42986e-05	0.000280264	Intron (ENSMUST00000202365.1/243362, intron 2 of 5)	5	151073308	151233836	160529	2	243362	ENSMUST00000126770.1	-33847	ENSMUSG00000016128	Stard13	StAR-related lipid transfer (START) domain containing 13
chr8.49541390.49541707	chr8	49541390	49541707	318	*	15.7927	-1.21483	0.270663	-4.33849	1.43468e-05	0.000280995	Intron (ENSMUST00000212179.1/ENSMUST00000212179.1, intron 9 of 9)	8	48646261	48843951	197691	2	23965	ENSMUST00000211812.1	-697439	ENSMUSG00000031561	Tenm3	teneurin transmembrane protein 3
chr5.150171472.150171925	chr5	150171472	150171925	454	*	32.2946	-0.934033	0.212992	-4.33848	1.43473e-05	0.000280995	Intron (ENSMUST00000200960.3/320365, intron 1 of 4)	5	150196466	150340420	143955	1	320365	ENSMUST00000202600.3	-24541	ENSMUSG00000056602	Fry	FRY microtubule binding protein
chr3.55347541.55348183	chr3	55347541	55348183	643	*	21.3446	-1.09834	0.248109	-4.33781	1.43912e-05	0.00028163	Intron (ENSMUST00000196745.4/13175, intron 3 of 16)	3	55354134	55477919	123786	1	13175	ENSMUST00000197870.4	-5951	ENSMUSG00000027797	Dclk1	doublecortin-like kinase 1
chr16.29911104.29911776	chr16	29911104	29911776	673	*	97.736	-0.589953	0.135799	-4.33757	1.44069e-05	0.000281787	Intron (ENSMUST00000181968.1/ENSMUST00000181968.1, intron 1 of 3)	16	29958493	29962307	3815	2	328657	ENSMUST00000100016.3	50531	ENSMUSG00000075286	Gm1968	predicted gene 1968
chr19.41894991.41895266	chr19	41894991	41895266	276	*	22.0502	-1.08127	0.244402	-4.33708	1.4439e-05	0.000282325	Promoter (<=1kb)	19	41862851	41896173	33323	2	107094	ENSMUST00000038677.4	907	ENSMUSG00000035049	Rrp12	ribosomal RNA processing 12 homolog (S. cerevisiae)
chr2.49632388.49633422	chr2	49632388	49633422	1035	*	54.8114	-0.752546	0.172794	-4.33703	1.44421e-05	0.000282325	Intron (ENSMUST00000028102.13/16574, intron 1 of 25)	2	49619298	49774778	155481	1	16574	ENSMUST00000028102.13	13090	ENSMUSG00000026764	Kif5c	kinesin family member 5C
chr8.77436272.77436907	chr8	77436272	77436907	636	*	41.2317	-0.836907	0.19167	-4.33584	1.45204e-05	0.000283704	Intron (ENSMUST00000076316.5/78514, intron 3 of 22)	8	77517056	77518579	1524	1	70345	ENSMUST00000184762.1	-80149	ENSMUSG00000097882	0610038B21Rik	RIKEN cDNA 0610038B21 gene
chr5.34762132.34762736	chr5	34762132	34762736	605	*	55.4037	-0.738074	0.169515	-4.33531	1.45554e-05	0.000284314	Promoter (<=1kb)	5	34761761	34814709	52949	1	15194	ENSMUST00000123755.7	371	ENSMUSG00000029104	Htt	huntingtin
chr3.32018624.32019015	chr3	32018624	32019015	392	*	40.6756	-0.83349	0.191064	-4.33203	1.47739e-05	0.00028797	Intron (ENSMUST00000119310.7/72413, intron 1 of 4)	3	31902703	32200180	297478	1	72413	ENSMUST00000119970.7	115921	ENSMUSG00000037610	Kcnmb2	potassium large conductance calcium-activated channel, subfamily M, beta member 2
chr17.12668864.12669739	chr17	12668864	12669739	876	*	43.4013	-0.821282	0.188478	-4.33105	1.48403e-05	0.000288873	Intron (ENSMUST00000233691.1/20517, intron 1 of 9)	17	12648869	12675696	26828	2	20517	ENSMUST00000233691.1	5957	ENSMUSG00000023829	Slc22a1	solute carrier family 22 (organic cation transporter), member 1
chr7.112655988.112656837	chr7	112655988	112656837	850	*	58.8487	-0.71688	0.164896	-4.33088	1.48518e-05	0.000288893	Intron (ENSMUST00000146145.3/ENSMUST00000146145.3, intron 2 of 3)	7	112679318	112899459	220142	1	21676	ENSMUST00000084705.11	-22481	ENSMUSG00000055320	Tead1	TEA domain family member 1
chr13.21780174.21780737	chr13	21780174	21780737	564	*	35.3152	-0.883957	0.202298	-4.33064	1.48678e-05	0.000289111	Promoter (<=1kb)	13	21779883	21780625	743	2	56702	ENSMUST00000080511.2	0	ENSMUSG00000058773	H1f5	H1.5 linker histone, cluster member
chr7.124386734.124387060	chr7	124386734	124387060	327	*	14.5709	-1.23656	0.274939	-4.32969	1.4932e-05	0.000290135	Intron (ENSMUST00000106437.1/628779, intron 1 of 1)	7	124625670	124708935	83266	2	73076	ENSMUST00000130240.1	321875	ENSMUSG00000086254	3100003L05Rik	RIKEN cDNA 3100003L05 gene
chr1.54799475.54800165	chr1	54799475	54800165	691	*	43.8989	-0.832227	0.191217	-4.32654	1.51472e-05	0.000293457	Intron (ENSMUST00000179030.7/329154, intron 2 of 27)	1	54762368	54813443	51076	2	329154	ENSMUST00000178905.1	13278	ENSMUSG00000052331	Ankrd44	ankyrin repeat domain 44
chr15.34342449.34343426	chr15	34342449	34343426	978	*	34.6423	-0.90642	0.207635	-4.32633	1.51616e-05	0.00029366	Intron (ENSMUST00000226766.1/17181, intron 2 of 2)	15	34349176	34356421	7246	2	77358	ENSMUST00000179647.1	12995	ENSMUSG00000094447	9430069I07Rik	RIKEN cDNA 9430069I07 gene
chr12.72820885.72821689	chr12	72820885	72821689	805	*	39.2749	-0.85491	0.196128	-4.32608	1.51784e-05	0.000293793	Exon (ENSMUST00000222961.1/ENSMUST00000222961.1, exon 3 of 3)	12	72786414	72790787	4374	1	19042	ENSMUST00000223221.1	34471	ENSMUSG00000021096	Ppm1a	protein phosphatase 1A, magnesium dependent, alpha isoform
chr10.64076405.64077297	chr10	64076405	64077297	893	*	53.4551	-0.740056	0.170376	-4.32499	1.5254e-05	0.000294983	Exon (ENSMUST00000135474.1/216033, exon 3 of 3)	10	64087496	64090247	2752	2	216028	ENSMUST00000148712.1	12950	ENSMUSG00000042846	Lrrtm3	leucine rich repeat transmembrane neuronal 3
chr1.54867115.54867830	chr1	54867115	54867830	716	*	35.0236	-0.88676	0.203159	-4.32455	1.52841e-05	0.000295486	Intron (ENSMUST00000179030.7/329154, intron 1 of 27)	1	54766792	54884711	117920	2	329154	ENSMUST00000177679.1	16881	ENSMUSG00000052331	Ankrd44	ankyrin repeat domain 44
chr11.116580042.116581158	chr11	116580042	116581158	1117	*	66.6392	-0.67937	0.15665	-4.32358	1.53518e-05	0.000296719	Promoter (<=1kb)	11	116537740	116581447	43708	2	217342	ENSMUST00000082152.4	289	ENSMUSG00000020802	Ube2o	ubiquitin-conjugating enzyme E2O
chr11.62636438.62637674	chr11	62636438	62637674	1237	*	255.523	-0.374352	0.0865739	-4.32275	1.54098e-05	0.000297683	Exon (ENSMUST00000142492.1/ENSMUST00000142492.1, exon 2 of 4)	11	62605823	62648040	42218	2	192976	ENSMUST00000128705.7	10366	ENSMUSG00000046417	Lrrc75a	leucine rich repeat containing 75A
chr6.125096964.125097198	chr6	125096964	125097198	235	*	29.5802	-0.964696	0.220491	-4.32219	1.54487e-05	0.000298259	Promoter (<=1kb)	6	125097024	125097086	63	1	102466272	ENSMUST00000183346.1	0	ENSMUSG00000098762	Mir7045	microRNA 7045
chr14.79160485.79160872	chr14	79160485	79160872	388	*	18.3966	-1.14333	0.257795	-4.32186	1.54717e-05	0.000298564	Intron (ENSMUST00000040990.6/219189, intron 39 of 44)	14	79143921	79202310	58390	1	219189	ENSMUST00000228904.1	16564	ENSMUSG00000058997	Vwa8	von Willebrand factor A domain containing 8
chr8.14321702.14322030	chr8	14321702	14322030	329	*	22.4028	-1.05718	0.240153	-4.32076	1.55495e-05	0.000299926	Intron (ENSMUST00000152652.7/244310, intron 2 of 14)	8	14381948	14531061	149114	1	244310	ENSMUST00000136000.7	-59918	ENSMUSG00000047495	Dlgap2	DLG associated protein 2
chr11.50886965.50887766	chr11	50886965	50887766	802	*	76.1538	-0.651443	0.150458	-4.31965	1.56275e-05	0.000301255	Promoter (<=1kb)	11	50872720	50887443	14724	2	237758	ENSMUST00000050595.12	0	ENSMUSG00000048728	Zfp454	zinc finger protein 454
chr3.145320917.145321206	chr3	145320917	145321206	290	*	8.69481	-1.43863	0.302718	-4.31902	1.56726e-05	0.000301809	Intron (ENSMUST00000029848.4/71355, intron 4 of 59)	3	145292527	145314047	21521	1	71355	ENSMUST00000139001.1	28390	ENSMUSG00000028197	Col24a1	collagen, type XXIV, alpha 1
chr3.14861789.14862247	chr3	14861789	14862247	459	*	25.4331	-1.01208	0.230837	-4.31873	1.56928e-05	0.000302117	Promoter (1-2kb)	3	14863512	14865550	2039	1	12350	ENSMUST00000195575.1	-1265	ENSMUSG00000027559	Car3	carbonic anhydrase 3
chr11.81865686.81866301	chr11	81865686	81866301	616	*	16.6704	-1.17493	0.264176	-4.3137	1.60546e-05	0.000308276	Exon (ENSMUST00000126433.1/71388, exon 2 of 2)	11	81860679	81894582	33904	1	71388	ENSMUST00000021044.3	5007	ENSMUSG00000020703	5530401A14Rik	RIKEN cDNA 5530401A14 gene
chr13.95099395.95099624	chr13	95099395	95099624	230	*	28.4189	-0.970556	0.222138	-4.31344	1.60732e-05	0.000308554	Intron (ENSMUST00000162412.7/218461, intron 5 of 19)	13	95043468	95053018	9551	2	218461	ENSMUST00000160412.1	-46377	ENSMUSG00000021684	Pde8b	phosphodiesterase 8B
chr9.32628704.32629909	chr9	32628704	32629909	1206	*	119.363	-0.526734	0.121987	-4.31304	1.61022e-05	0.000308948	Exon (ENSMUST00000214084.1/ENSMUST00000214084.1, exon 3 of 3)	9	32636221	32729830	93610	1	23871	ENSMUST00000183879.1	-6312	ENSMUSG00000032035	Ets1	E26 avian leukemia oncogene 1, 5' domain
chr6.17637683.17637880	chr6	17637683	17637880	198	*	7.67205	-1.51523	0.308061	-4.31238	1.61507e-05	0.000309718	Promoter (<=1kb)	6	17637113	17660810	23698	1	12343	ENSMUST00000152005.2	570	ENSMUSG00000015733	Capza2	capping protein (actin filament) muscle Z-line, alpha 2
chr14.117514659.117515239	chr14	117514659	117515239	581	*	68.1831	-0.67206	0.155442	-4.31137	1.6225e-05	0.000310797	Intron (ENSMUST00000123239.1/23888, intron 3 of 3)	14	117953743	117953847	105	2	102465148	ENSMUST00000183564.1	438608	ENSMUSG00000098648	Mir6239	microRNA 6239
chr4.102558848.102559088	chr4	102558848	102559088	241	*	19.6194	-1.11388	0.252488	-4.30821	1.6458e-05	0.000314545	Intron (ENSMUST00000106911.7/18578, intron 7 of 16)	4	102570095	102605847	35753	1	18578	ENSMUST00000097950.8	-11007	ENSMUSG00000028525	Pde4b	phosphodiesterase 4B, cAMP specific
chr18.46727905.46728879	chr18	46727905	46728879	975	*	52.7531	-0.763073	0.176424	-4.30684	1.65607e-05	0.000316185	Promoter (<=1kb)	18	46713193	46728395	15203	2	12583	ENSMUST00000035804.8	0	ENSMUSG00000033022	Cdo1	cysteine dioxygenase 1, cytosolic
chr7.132123144.132123849	chr7	132123144	132123849	706	*	117.184	-0.517739	0.120076	-4.30683	1.6561e-05	0.000316185	Intron (ENSMUST00000124096.7/14183, intron 2 of 6)	7	132106419	132145611	39193	2	55987	ENSMUST00000136188.2	21762	ENSMUSG00000030862	Cpxm2	carboxypeptidase X 2 (M14 family)
chr19.3282507.3283350	chr19	3282507	3283350	844	*	83.0153	-0.606187	0.140481	-4.30645	1.65898e-05	0.000316652	Promoter (<=1kb)	19	3259076	3283017	23942	2	20589	ENSMUST00000025751.10	0	ENSMUSG00000024831	Ighmbp2	immunoglobulin mu binding protein 2
chr3.159495256.159496049	chr3	159495256	159496049	794	*	74.1026	-0.645292	0.149492	-4.3058	1.66382e-05	0.000317459	Promoter (<=1kb)	3	159495433	159529955	34523	1	76131	ENSMUST00000120272.7	0	ENSMUSG00000028175	Depdc1a	DEP domain containing 1a
chr17.17345336.17346494	chr17	17345336	17346494	1159	*	43.4649	-0.824717	0.190348	-4.30577	1.66407e-05	0.000317459	Exon (ENSMUST00000052440.7/ENSMUST00000052440.7, exon 1 of 1)	17	17374309	17394899	20591	1	67045	ENSMUST00000024620.7	-27815	ENSMUSG00000116564	Riok2	RIO kinase 2
chr15.79126177.79126506	chr15	79126177	79126506	330	*	17.8516	-1.15009	0.259916	-4.30543	1.6666e-05	0.00031786	Promoter (1-2kb)	15	79125052	79133287	8236	1	27008	ENSMUST00000229694.1	1125	ENSMUSG00000033039	Micall1	microtubule associated monooxygenase, calponin and LIM domain containing -like 1
chr19.42147715.42148806	chr19	42147715	42148806	1092	*	90.8097	-0.583893	0.135389	-4.30509	1.66915e-05	0.000318181	Promoter (<=1kb)	19	42147400	42151703	4304	1	277010	ENSMUST00000061111.9	315	ENSMUSG00000044345	Marveld1	MARVEL (membrane-associating) domain containing 1
chr4.130359495.130360459	chr4	130359495	130360459	965	*	176.738	-0.430907	0.100042	-4.30475	1.67178e-05	0.000318599	Promoter (<=1kb)	4	130315383	130359943	44561	2	619605	ENSMUST00000134159.2	0	ENSMUSG00000028772	Zcchc17	zinc finger, CCHC domain containing 17
chr14.19750456.19751388	chr14	19750456	19751388	933	*	181.817	-0.441753	0.102586	-4.30373	1.67948e-05	0.000319653	Promoter (<=1kb)	14	19751265	19811787	60523	1	18074	ENSMUST00000022340.4	0	ENSMUSG00000021806	Nid2	nidogen 2
chr18.76000317.76000882	chr18	76000317	76000882	566	*	26.998	-0.994511	0.227866	-4.30346	1.68153e-05	0.00031996	Intron (ENSMUST00000058997.14/207259, intron 2 of 4)	18	76059458	76146443	86986	1	207259	ENSMUST00000167921.1	-58576	ENSMUSG00000044646	Zbtb7c	zinc finger and BTB domain containing 7C
chr11.121451560.121452689	chr11	121451560	121452689	1130	*	145.709	-0.495078	0.114969	-4.30281	1.68646e-05	0.000320732	Promoter (<=1kb)	11	121451949	121617164	165216	1	108903	ENSMUST00000103013.9	0	ENSMUSG00000039230	Tbcd	tubulin-specific chaperone d
chr11.54786837.54788078	chr11	54786837	54788078	1242	*	187.963	-0.441872	0.1027	-4.30048	1.70427e-05	0.000323953	Promoter (<=1kb)	11	54717456	54787675	70220	2	72729	ENSMUST00000064104.12	0	ENSMUSG00000052298	Cdc42se2	CDC42 small effector 2
chr14.25141733.25142274	chr14	25141733	25142274	542	*	20.809	-1.07773	0.245437	-4.30032	1.70552e-05	0.000324106	Promoter (<=1kb)	14	25139795	25143241	3447	2	75862	ENSMUST00000225429.1	967	ENSMUSG00000114916	4930572O13Rik	RIKEN cDNA 4930572O13 gene
chr4.139967375.139967822	chr4	139967375	139967822	448	*	24.8524	-1.01487	0.232228	-4.29986	1.70904e-05	0.000324455	Promoter (<=1kb)	4	139967526	139967620	95	2	100316727	ENSMUST00000158669.1	0	ENSMUSG00000089294	Mir2139	microRNA 2139
chr6.108226228.108226683	chr6	108226228	108226683	456	*	10.5113	-1.36206	0.296785	-4.29985	1.70912e-05	0.000324455	Intron (ENSMUST00000032192.8/16438, intron 2 of 61)	6	108213202	108551109	337908	1	16438	ENSMUST00000203615.2	13026	ENSMUSG00000030102	Itpr1	inositol 1,4,5-trisphosphate receptor 1
chr11.54106369.54107089	chr11	54106369	54107089	721	*	37.1243	-0.856901	0.19771	-4.2997	1.7103e-05	0.000324595	Promoter (<=1kb)	11	54107320	54114274	6955	1	18452	ENSMUST00000138477.2	-231	ENSMUSG00000018906	P4ha2	procollagen-proline, 2-oxoglutarate 4-dioxygenase (proline 4-hydroxylase), alpha II polypeptide
chr4.143073822.143074641	chr4	143073822	143074641	820	*	28.8032	-0.953903	0.219298	-4.29716	1.73001e-05	0.000327761	Exon (ENSMUST00000211105.1/ENSMUST00000211105.1, exon 1 of 3)	4	143136100	143136162	63	2	102465618	ENSMUST00000197026.1	61521	ENSMUSG00000106597	Mir7021	microRNA 7021
chr3.107985919.107986634	chr3	107985919	107986634	716	*	90.5059	-0.600343	0.139448	-4.29703	1.73105e-05	0.000327857	Promoter (<=1kb)	3	107981702	107986453	4752	2	14863	ENSMUST00000012348.8	0	ENSMUSG00000040562	Gstm2	glutathione S-transferase, mu 2
chr15.82346572.82346966	chr15	82346572	82346966	395	*	23.3386	-1.04451	0.238912	-4.29514	1.74582e-05	0.000330145	Promoter (<=1kb)	15	82347220	82348869	1650	1	69029	ENSMUST00000159054.1	-254	ENSMUSG00000022452	Smdt1	single-pass membrane protein with aspartate rich tail 1
chr3.83252015.83252410	chr3	83252015	83252410	396	*	20.42	-1.08848	0.248019	-4.29498	1.74712e-05	0.000330305	Intron (ENSMUST00000191829.1/100534287, intron 3 of 19)	3	83125276	83129246	3971	2	100038599	ENSMUST00000047876.6	-122769	NA	Gm10710	predicted gene 10710
chr3.95891484.95891824	chr3	95891484	95891824	341	*	11.9897	-1.30257	0.28785	-4.29489	1.74778e-05	0.000330312	Promoter (<=1kb)	3	95884973	95891930	6958	2	229600	ENSMUST00000171519.1	106	ENSMUSG00000038543	BC028528	cDNA sequence BC028528
chr9.56505608.56506285	chr9	56505608	56506285	678	*	224.868	-0.400697	0.0932929	-4.29335	1.75999e-05	0.000332054	Exon (ENSMUST00000216940.1/ENSMUST00000216940.1, exon 1 of 1)	9	56418830	56476117	57288	1	66867	ENSMUST00000214869.1	86778	ENSMUSG00000032329	Hmg20a	high mobility group 20A
chr10.127164981.127166110	chr10	127164981	127166110	1130	*	137.528	-0.488535	0.113707	-4.29282	1.76416e-05	0.000332756	Promoter (<=1kb)	10	127165225	127172330	7106	1	14421	ENSMUST00000006914.10	0	ENSMUSG00000006731	B4galnt1	beta-1,4-N-acetyl-galactosaminyl transferase 1
chr9.59290914.59292085	chr9	59290914	59292085	1172	*	188.286	-0.428262	0.0997327	-4.29174	1.77277e-05	0.000334124	Promoter (<=1kb)	9	59291558	59316199	24642	1	72141	ENSMUST00000217570.1	0	ENSMUSG00000025236	Adpgk	ADP-dependent glucokinase
chr11.17051672.17052593	chr11	17051672	17052593	922	*	68.3463	-0.658041	0.152893	-4.29166	1.77343e-05	0.000334162	Promoter (<=1kb)	11	17051818	17079371	27554	1	380686	ENSMUST00000058159.5	0	ENSMUSG00000044629	Cnrip1	cannabinoid receptor interacting protein 1
chr13.24397184.24397511	chr13	24397184	24397511	328	*	36.0354	-0.868322	0.200673	-4.29086	1.77984e-05	0.000335113	Promoter (1-2kb)	13	24395287	24435688	40402	1	12763	ENSMUST00000131691.7	1897	ENSMUSG00000016756	Cmah	cytidine monophospho-N-acetylneuraminic acid hydroxylase
chr13.45507076.45508205	chr13	45507076	45508205	1130	*	52.0102	-0.745615	0.173061	-4.28922	1.79298e-05	0.000336983	Promoter (<=1kb)	13	45507444	45546382	38939	1	66355	ENSMUST00000000260.12	0	ENSMUSG00000000253	Gmpr	guanosine monophosphate reductase
chr5.118036799.118037489	chr5	118036799	118037489	691	*	24.9917	-1.01274	0.232638	-4.28691	1.81172e-05	0.000340245	Promoter (<=1kb)	5	118036031	118061773	25743	1	57816	ENSMUST00000151792.7	768	ENSMUSG00000029359	Tesc	tescalcin
chr15.33330006.33330873	chr15	33330006	33330873	868	*	37.5594	-0.854745	0.197833	-4.28619	1.81761e-05	0.000341177	Intron (ENSMUST00000042167.9/54381, intron 4 of 7)	15	33405206	33405939	734	2	73486	ENSMUST00000079057.7	75066	ENSMUSG00000058101	1700084J12Rik	ribosomal protein L7-like 1 pseudogene
chr4.109656881.109658201	chr4	109656881	109658201	1321	*	62.2866	-0.690201	0.160552	-4.28499	1.82751e-05	0.000342859	Exon (ENSMUST00000156790.7/ENSMUST00000156790.7, exon 1 of 3)	4	109660876	109665372	4497	2	12580	ENSMUST00000063531.4	7171	ENSMUSG00000028551	Cdkn2c	cyclin dependent kinase inhibitor 2C
chr1.168355661.168356657	chr1	168355661	168356657	997	*	57.7804	-0.704211	0.163747	-4.28425	1.83354e-05	0.000343903	Intron (ENSMUST00000188912.6/18514, intron 2 of 7)	1	168158732	168431504	272773	2	18514	ENSMUST00000064438.10	74847	ENSMUSG00000052534	Pbx1	pre B cell leukemia homeobox 1
chr16.93682213.93682965	chr16	93682213	93682965	753	*	70.8672	-0.654028	0.152285	-4.28374	1.83776e-05	0.000344517	Promoter (<=1kb)	16	93683215	93690990	7776	1	109857	ENSMUST00000039620.6	-250	ENSMUSG00000022947	Cbr3	carbonyl reductase 3
chr9.114026221.114026945	chr9	114026221	114026945	725	*	42.4294	-0.820786	0.190494	-4.28185	1.8535e-05	0.000346763	Promoter (<=1kb)	9	113963637	114026729	63093	2	72179	ENSMUST00000117537.7	0	ENSMUSG00000032507	Fbxl2	F-box and leucine-rich repeat protein 2
chr9.114367809.114368719	chr9	114367809	114368719	911	*	58.381	-0.728283	0.169524	-4.28027	1.86666e-05	0.000348517	Promoter (<=1kb)	9	114368303	114377229	8927	1	75116	ENSMUST00000124664.7	0	ENSMUSG00000074039	4930520O04Rik	RIKEN cDNA 4930520O04 gene
chr9.65032202.65033294	chr9	65032202	65033294	1093	*	123.055	-0.537811	0.125667	-4.27539	1.90799e-05	0.000355421	Promoter (<=1kb)	9	65032414	65082651	50238	1	74388	ENSMUST00000034960.13	0	ENSMUSG00000032393	Dpp8	dipeptidylpeptidase 8
chr15.7809787.7810448	chr15	7809787	7810448	662	*	62.4683	-0.69593	0.162296	-4.27449	1.91578e-05	0.000356493	Promoter (<=1kb)	15	7810846	7837575	26730	1	14573	ENSMUST00000022744.4	-398	ENSMUSG00000022144	Gdnf	glial cell line derived neurotrophic factor
chr18.23454235.23454594	chr18	23454235	23454594	360	*	29.9917	-0.928095	0.214724	-4.27377	1.92192e-05	0.000357111	Intron (ENSMUST00000222515.1/13527, intron 1 of 3)	18	23415510	23604231	188722	1	13527	ENSMUST00000047954.14	38725	ENSMUSG00000024302	Dtna	dystrobrevin alpha
chr4.108165071.108165919	chr4	108165071	108165919	849	*	28.85	-0.969281	0.224124	-4.27298	1.92879e-05	0.000358116	Promoter (<=1kb)	4	108165437	108179308	13872	1	52430	ENSMUST00000052999.12	0	ENSMUSG00000028601	Echdc2	enoyl Coenzyme A hydratase domain containing 2
chr6.92414573.92415208	chr6	92414573	92415208	636	*	33.632	-0.891198	0.206694	-4.27169	1.93999e-05	0.000360013	Intron (ENSMUST00000113447.7/243548, intron 6 of 7)	6	92375384	92481392	106009	2	243548	ENSMUST00000113445.1	66184	ENSMUSG00000030020	Prickle2	prickle planar cell polarity protein 2
chr10.41292943.41293581	chr10	41292943	41293581	639	*	45.7268	-0.778005	0.181178	-4.27014	1.95347e-05	0.000362241	Intron (ENSMUST00000043814.4/103199, intron 1 of 22)	10	41188172	41303260	115089	2	103199	ENSMUST00000043814.4	9679	ENSMUSG00000038417	Fig4	FIG4 phosphoinositide 5-phosphatase
chr9.65293989.65294958	chr9	65293989	65294958	970	*	99.2915	-0.575055	0.134523	-4.26866	1.96653e-05	0.000364387	Promoter (<=1kb)	9	65294260	65330657	36398	1	270166	ENSMUST00000015501.10	0	ENSMUSG00000015357	Clpx	caseinolytic mitochondrial matrix peptidase chaperone subunit
chr14.78941726.78942462	chr14	78941726	78942462	737	*	26.2794	-1.00214	0.231483	-4.26691	1.98203e-05	0.000366798	Intron (ENSMUST00000040990.6/219189, intron 9 of 44)	14	78849254	79065268	216015	1	219189	ENSMUST00000227255.1	92472	ENSMUSG00000058997	Vwa8	von Willebrand factor A domain containing 8
chr11.117825765.117826043	chr11	117825765	117826043	279	*	27.8918	-0.976864	0.22608	-4.26584	1.99148e-05	0.000368084	Promoter (<=1kb)	11	117821640	117825837	4198	2	21877	ENSMUST00000154790.1	0	ENSMUSG00000025574	Tk1	thymidine kinase 1
chr11.58419091.58419859	chr11	58419091	58419859	769	*	41.0387	-0.820454	0.19105	-4.26541	1.99534e-05	0.000368499	Promoter (1-2kb)	11	58421111	58426024	4914	1	69864	ENSMUST00000013797.2	-1252	ENSMUSG00000013653	1810065E05Rik	RIKEN cDNA 1810065E05 gene
chr7.57091457.57091681	chr7	57091457	57091681	225	*	8.71428	-1.41469	0.303009	-4.26537	1.99573e-05	0.000368499	Intron (ENSMUST00000068911.12/14407, intron 3 of 9)	7	57178382	57386871	208490	2	14407	ENSMUST00000068394.6	295190	ENSMUSG00000055026	Gabrg3	gamma-aminobutyric acid (GABA) A receptor, subunit gamma 3
chr3.154761130.154761473	chr3	154761130	154761473	344	*	21.402	-1.05601	0.242946	-4.2624	2.0224e-05	0.000372448	Intron (ENSMUST00000098496.8/209601, intron 13 of 13)	3	154711865	154714083	2219	1	209601	ENSMUST00000192912.1	49265	ENSMUSG00000078161	Erich3	glutamate rich 3
chr3.67582413.67583490	chr3	67582413	67583490	1078	*	84.3863	-0.612506	0.143436	-4.26232	2.02318e-05	0.000372448	Promoter (<=1kb)	3	67582741	67604237	21497	1	66868	ENSMUST00000029344.9	0	ENSMUSG00000027775	Mfsd1	major facilitator superfamily domain containing 1
chr8.85329335.85330178	chr8	85329335	85330178	844	*	39.8638	-0.827907	0.192928	-4.26157	2.02995e-05	0.000373505	Intron (ENSMUST00000034133.13/213435, intron 10 of 12)	8	85306058	85307785	1728	1	56452	ENSMUST00000210458.1	23277	ENSMUSG00000031697	Orc6	origin recognition complex, subunit 6
chr9.65195606.65196728	chr9	65195606	65196728	1123	*	279.178	-0.382237	0.0897288	-4.25859	2.05717e-05	0.000378135	Promoter (<=1kb)	9	65195353	65238430	43078	1	214424	ENSMUST00000216702.1	253	ENSMUSG00000032392	Parp16	poly (ADP-ribose) polymerase family, member 16
chr13.89539158.89539837	chr13	89539158	89539837	680	*	43.4739	-0.798877	0.186605	-4.25583	2.08272e-05	0.000381877	Promoter (<=1kb)	13	89539796	89611652	71857	1	12950	ENSMUST00000022108.8	0	ENSMUSG00000021613	Hapln1	hyaluronan and proteoglycan link protein 1
chr4.40275985.40276650	chr4	40275985	40276650	666	*	50.3889	-0.773954	0.180954	-4.25557	2.08516e-05	0.000382134	Intron (ENSMUST00000095128.9/230075, intron 2 of 3)	4	40270665	40279409	8745	2	230075	ENSMUST00000108108.2	2759	ENSMUSG00000071014	Ndufb6	NADH:ubiquinone oxidoreductase subunit B6
chr9.87729630.87730815	chr9	87729630	87730815	1186	*	57.2856	-0.716966	0.167821	-4.25549	2.08592e-05	0.000382178	Promoter (<=1kb)	9	87724397	87730497	6101	2	76365	ENSMUST00000186698.1	0	ENSMUSG00000032419	Tbx18	T-box18
chr11.61989761.61990318	chr11	61989761	61990318	558	*	26.6366	-0.975972	0.226289	-4.25491	2.09133e-05	0.000382787	Intron (ENSMUST00000201866.3/432572, intron 1 of 3)	11	61976118	62073707	97590	1	432572	ENSMUST00000202869.1	13643	ENSMUSG00000042331	Specc1	sperm antigen with calponin homology and coiled-coil domains 1
chr9.22137077.22137797	chr9	22137077	22137797	721	*	62.3932	-0.691802	0.162103	-4.25293	2.10991e-05	0.00038563	Promoter (1-2kb)	9	22126727	22135711	8985	2	11433	ENSMUST00000165735.8	-1366	ENSMUSG00000001348	Acp5	acid phosphatase 5, tartrate resistant
chr2.152652762.152653323	chr2	152652762	152653323	562	*	72.844	-0.651462	0.152806	-4.25218	2.11698e-05	0.000386808	Promoter (1-2kb)	2	152652883	152654330	1448	2	75662	ENSMUST00000139912.1	1007	ENSMUSG00000087148	1700030C14Rik	RIKEN cDNA 1700030C14 gene
chr9.72409405.72410167	chr9	72409405	72410167	763	*	33.6954	-0.888998	0.207126	-4.25166	2.12194e-05	0.00038733	Promoter (<=1kb)	9	72361735	72409945	48211	2	100502819	ENSMUST00000180997.2	0	ENSMUSG00000097211	BC065403	cDNA sequence BC065403
chr1.181841503.181842845	chr1	181841503	181842845	1343	*	170.149	-0.454465	0.106835	-4.25144	2.124e-05	0.000387513	Promoter (<=1kb)	1	181815335	181842379	27045	2	98386	ENSMUST00000005003.11	0	ENSMUSG00000004880	Lbr	lamin B receptor
chr4.129672016.129673139	chr4	129672016	129673139	1124	*	114.97	-0.530553	0.124685	-4.25052	2.13277e-05	0.000388633	Promoter (<=1kb)	4	129643980	129672767	28788	2	16650	ENSMUST00000102590.10	0	ENSMUSG00000003731	Kpna6	karyopherin (importin) alpha 6
chr9.14859870.14860658	chr9	14859870	14860658	789	*	26.7035	-0.980332	0.227624	-4.24908	2.14653e-05	0.000390946	Promoter (<=1kb)	9	14860210	14870789	10580	1	14608	ENSMUST00000034408.11	0	ENSMUSG00000031932	Gpr83	G protein-coupled receptor 83
chr17.27800120.27800571	chr17	27800120	27800571	452	*	53.7223	-0.759494	0.178098	-4.24688	2.16767e-05	0.000394307	Intron (ENSMUST00000114863.9/224647, intron 1 of 4)	17	27753277	27820452	67176	2	224647	ENSMUST00000233508.1	19881	ENSMUSG00000056692	Ilrun	inflammation and lipid regulator with UBA-like and NBR1-like domains
chr1.97759880.97760213	chr1	97759880	97760213	334	*	22.5188	-1.03619	0.239556	-4.24628	2.17352e-05	0.000395274	Promoter (1-2kb)	1	97707665	97761538	53874	2	227399	ENSMUST00000171129.7	1325	ENSMUSG00000040648	Ppip5k2	diphosphoinositol pentakisphosphate kinase 2
chr10.122409085.122409573	chr10	122409085	122409573	489	*	24.3408	-1.02665	0.238032	-4.24541	2.1819e-05	0.000396602	Intron (ENSMUST00000218971.1/ENSMUST00000218971.1, intron 3 of 5)	10	122448499	122453452	4954	1	54140	ENSMUST00000020323.6	-38926	ENSMUSG00000020123	Avpr1a	arginine vasopressin receptor 1A
chr13.51705823.51706482	chr13	51705823	51706482	660	*	16.1818	-1.16875	0.267039	-4.24392	2.19645e-05	0.000398853	Promoter (<=1kb)	13	51685529	51704971	19443	2	20354	ENSMUST00000110042.2	-852	ENSMUSG00000021451	Sema4d	sema domain, immunoglobulin domain (Ig), transmembrane domain (TM) and short cytoplasmic domain, (semaphorin) 4D
chr5.122136418.122137082	chr5	122136418	122137082	665	*	71.6078	-0.661888	0.15557	-4.24342	2.20137e-05	0.000399309	Promoter (<=1kb)	5	122108040	122138062	30023	2	330188	ENSMUST00000058960.13	980	ENSMUSG00000043036	Ccdc63	coiled-coil domain containing 63
chr19.6532286.6532629	chr19	6532286	6532629	344	*	24.0888	-1.03319	0.239761	-4.24089	2.22632e-05	0.000402806	3' UTR	19	6536065	6541549	5485	2	20521	ENSMUST00000129698.1	8920	ENSMUSG00000061742	Slc22a12	solute carrier family 22 (organic anion/cation transporter), member 12
chr3.66292171.66293031	chr3	66292171	66293031	861	*	57.5999	-0.700095	0.164501	-4.24015	2.23369e-05	0.00040402	Intron (ENSMUST00000029419.7/72789, intron 1 of 13)	3	66243998	66296748	52751	2	72789	ENSMUST00000182815.1	3717	ENSMUSG00000027831	Veph1	ventricular zone expressed PH domain-containing 1
chr11.9538209.9538827	chr11	9538209	9538827	619	*	46.327	-0.778176	0.182551	-4.23978	2.23738e-05	0.000404488	Intron (ENSMUST00000042740.12/268379, intron 47 of 61)	11	9193451	9256178	62728	1	268379	ENSMUST00000151522.1	344758	ENSMUSG00000004668	Abca13	ATP-binding cassette, sub-family A (ABC1), member 13
chrX.103540802.103541710	chrX	103540802	103541710	909	*	36.5216	-0.863704	0.202263	-4.23608	2.27456e-05	0.0004099	Intron (ENSMUST00000234173.1/70252, intron 3 of 3)	20	103572921	103572996	76	2	100124494	ENSMUST00000083575.3	31286	ENSMUSG00000065509	Mir421	microRNA 421
chr17.29998923.29999549	chr17	29998923	29999549	627	*	45.1687	-0.797602	0.187344	-4.23325	2.30337e-05	0.000414382	Exon (ENSMUST00000234271.1/ENSMUST00000234271.1, exon 2 of 4)	17	30004733	30210022	205290	1	21769	ENSMUST00000226208.2	-5184	ENSMUSG00000044477	Zfand3	zinc finger, AN1-type domain 3
chr4.63238039.63238634	chr4	63238039	63238634	596	*	41.518	-0.80991	0.190165	-4.23173	2.31901e-05	0.000416992	Intron (ENSMUST00000125504.7/373864, intron 5 of 24)	4	63234286	63333713	99428	1	373864	ENSMUST00000184067.7	3753	ENSMUSG00000045672	Col27a1	collagen, type XXVII, alpha 1
chr1.176274882.176275723	chr1	176274882	176275723	842	*	24.8922	-1.03371	0.240576	-4.23098	2.32671e-05	0.000418171	Promoter (<=1kb)	1	175962306	176275298	312993	2	319455	ENSMUST00000065967.13	0	ENSMUSG00000055214	Pld5	phospholipase D family, member 5
chr11.102578646.102579271	chr11	102578646	102579271	626	*	96.2804	-0.558954	0.131933	-4.22989	2.33805e-05	0.000419901	Promoter (<=1kb)	11	102576491	102579119	2629	2	100040792	ENSMUST00000107080.1	0	ENSMUSG00000078640	Gm11627	predicted gene 11627
chr4.44204929.44205742	chr4	44204929	44205742	814	*	38.2437	-0.835359	0.196082	-4.22873	2.35013e-05	0.000421762	Intron (ENSMUST00000123844.7/73469, intron 1 of 3)	4	44221195	44221267	73	2	100628618	ENSMUST00000174936.1	15525	ENSMUSG00000092677	Mir5106	microRNA 5106
chr4.100290236.100290952	chr4	100290236	100290952	717	*	40.2844	-0.822164	0.193147	-4.22826	2.35503e-05	0.000422229	Intron (ENSMUST00000039630.5/26563, intron 1 of 8)	4	100478849	100550147	71299	1	381534	ENSMUST00000133493.8	-187897	ENSMUSG00000069733	Ube2u	ubiquitin-conjugating enzyme E2U (putative)
chrX.7412685.7413079	chrX	7412685	7413079	395	*	24.1638	-1.00944	0.234941	-4.22789	2.35889e-05	0.000422716	Promoter (<=1kb)	20	7412087	7412825	739	2	68355	ENSMUST00000147870.1	0	NA	2010204K13Rik	RIKEN cDNA 2010204K13 gene
chr12.108959100.108960174	chr12	108959100	108960174	1075	*	44.7179	-0.789617	0.185762	-4.22736	2.36449e-05	0.000423615	Intron (ENSMUST00000167816.7/212198, intron 2 of 6)	12	108912732	108992870	80139	1	212198	ENSMUST00000223054.1	46368	ENSMUSG00000040877	Wdr25	WD repeat domain 25
chr11.102375380.102376882	chr11	102375380	102376882	1503	*	47.4159	-0.77354	0.182073	-4.22645	2.37405e-05	0.000425122	Promoter (<=1kb)	11	102375549	102377020	1472	2	105463053	ENSMUST00000126237.1	138	ENSMUSG00000087330	Bloodlinc	Bloodlinc, erythroid developmental long intergenic non-protein coding transcript
chr12.102876883.102877728	chr12	102876883	102877728	846	*	44.9045	-0.785583	0.184859	-4.22634	2.37524e-05	0.000425231	Promoter (<=1kb)	12	102784638	102878278	93641	2	238386	ENSMUST00000045652.7	550	ENSMUSG00000041702	Btbd7	BTB (POZ) domain containing 7
chr4.129741478.129741780	chr4	129741478	129741780	303	*	26.008	-0.994436	0.232102	-4.22432	2.39666e-05	0.000428857	Promoter (<=1kb)	4	129713819	129742296	28478	2	20218	ENSMUST00000066257.5	516	ENSMUSG00000028790	Khdrbs1	KH domain containing, RNA binding, signal transduction associated 1
chr16.32541430.32542140	chr16	32541430	32542140	711	*	41.6707	-0.818399	0.19255	-4.22307	2.40994e-05	0.000430814	Intron (ENSMUST00000160832.1/245308, intron 2 of 3)	16	32499611	32561966	62356	1	245308	ENSMUST00000160832.1	41819	ENSMUSG00000052363	Zdhhc19	zinc finger, DHHC domain containing 19
chr11.120189122.120190272	chr11	120189122	120190272	1151	*	135.724	-0.491498	0.116358	-4.22044	2.43829e-05	0.000435142	Promoter (<=1kb)	11	120187707	120189852	2146	2	100042332	ENSMUST00000145437.1	0	NA	2810410L24Rik	RIKEN cDNA 2810410L24 gene
chr1.162920117.162920694	chr1	162920117	162920694	578	*	16.9382	-1.13019	0.260353	-4.21914	2.45232e-05	0.000437433	3' UTR	1	162916723	162937218	20496	2	226565	ENSMUST00000178465.2	16524	ENSMUSG00000095576	Fmo6	flavin containing monooxygenase 6
chr2.27503735.27504474	chr2	27503735	27504474	740	*	60.4761	-0.69071	0.163162	-4.21896	2.45436e-05	0.000437692	Intron (ENSMUST00000154316.7/67382, intron 1 of 11)	2	27449269	27507662	58394	2	67382	ENSMUST00000154316.7	3188	ENSMUSG00000026918	Brd3	bromodomain containing 3
chr19.47518656.47519186	chr19	47518656	47519186	531	*	71.5844	-0.639129	0.151126	-4.21805	2.46428e-05	0.00043893	Intron (ENSMUST00000049369.15/108689, intron 4 of 9)	19	47512982	47516578	3597	1	100503104	ENSMUST00000182109.1	5674	ENSMUSG00000097990	Gm19557	predicted gene, 19557
chr9.98001312.98002028	chr9	98001312	98002028	717	*	16.3462	-1.14411	0.263367	-4.21713	2.47434e-05	0.000440294	Promoter (1-2kb)	9	98003420	98005769	2350	1	66737	ENSMUST00000162370.7	-1392	ENSMUSG00000090255	4921534H16Rik	RIKEN cDNA 4921534H16 gene
[truncated: 5,825 more rows]
