# Supplementary material for: Stromal Pbrm1 mediates chromatin remodeling necessary for embryo implantation in the mouse uterus
Source: J Clin Invest. 2024 Mar 1;134(5):e174194. doi: 10.1172/JCI174194 (PMC10904057; doi:10.1172/JCI174194)
Supplement: Supplemental table 8 [file jci-134-174194-s111.xls]

## Sheet: dRNA-ATAC-CHIC overlap
ENSEMBL	SYMBOL	GENENAME
ENSMUSG00000051951	Xkr4	X-linked Kx blood group related 4
ENSMUSG00000048960	Prex2	phosphatidylinositol-3,4,5-trisphosphate-dependent Rac exchange factor 2
ENSMUSG00000056870	Gulp1	GULP, engulfment adaptor PTB domain containing 1
ENSMUSG00000026043	Col3a1	collagen, type III, alpha 1
ENSMUSG00000061815	Rufy4	RUN and FYVE domain containing 4
ENSMUSG00000055980	Irs1	insulin receptor substrate 1
ENSMUSG00000038530	Rgs4	regulator of G-protein signaling 4
ENSMUSG00000026556	Vangl2	VANGL planar cell polarity 2
ENSMUSG00000005338	Cadm3	cell adhesion molecule 3
ENSMUSG00000038793	Lefty1	left right determination factor 1
ENSMUSG00000016194	Hsd11b1	hydroxysteroid 11-beta dehydrogenase 1
ENSMUSG00000026873	Phf19	PHD finger protein 19
ENSMUSG00000026980	Ly75	lymphocyte antigen 75
ENSMUSG00000054580	Pla2r1	phospholipase A2 receptor 1
ENSMUSG00000038193	Hand2	heart and neural crest derivatives expressed 2
ENSMUSG00000017817	Jph2	junctophilin 2
ENSMUSG00000017697	Ada	adenosine deaminase
ENSMUSG00000025128	Bhlhe22	basic helix-loop-helix family, member e22
ENSMUSG00000043441	Gpr149	G protein-coupled receptor 149
ENSMUSG00000034009	Rxfp1	relaxin/insulin-like family peptide receptor 1
ENSMUSG00000033882	Rbm46	RNA binding motif protein 46
ENSMUSG00000057123	Gja5	gap junction protein, alpha 5
ENSMUSG00000040896	Kcnd3	potassium voltage-gated channel, Shal-related family, member 3
ENSMUSG00000027966	Col11a1	collagen, type XI, alpha 1
ENSMUSG00000050315	Synpo2	synaptopodin 2
ENSMUSG00000041220	Elovl6	ELOVL family member 6, elongation of long chain fatty acids (yeast)
ENSMUSG00000028031	Dkk2	dickkopf WNT signaling pathway inhibitor 2
ENSMUSG00000028173	Wls	wntless WNT ligand secretion mediator
ENSMUSG00000028393	Alad	aminolevulinate, delta-, dehydratase
ENSMUSG00000037996	Slc24a2	solute carrier family 24 (sodium/potassium/calcium exchanger), member 2
ENSMUSG00000044254	Pcsk9	proprotein convertase subtilisin/kexin type 9
ENSMUSG00000028597	Gpx7	glutathione peroxidase 7
ENSMUSG00000028587	Orc1	origin recognition complex, subunit 1
ENSMUSG00000006398	Cdc20	cell division cycle 20
ENSMUSG00000028776	Tinagl1	tubulointerstitial nephritis antigen-like 1
ENSMUSG00000054428	Atpif1	ATPase inhibitory factor 1
ENSMUSG00000073234	Gm8773	predicted gene 8773
ENSMUSG00000028864	Hgf	hepatocyte growth factor
ENSMUSG00000037379	Spon2	spondin 2, extracellular matrix protein
ENSMUSG00000029121	Crmp1	collapsin response mediator protein 1
ENSMUSG00000029126	Nsg1	neuron specific gene family member 1
ENSMUSG00000037685	Atp8a1	ATPase, aminophospholipid transporter (APLT), class I, type 8A, member 1
ENSMUSG00000060961	Slc4a4	solute carrier family 4 (anion exchanger), member 4
ENSMUSG00000029377	Ereg	epiregulin
ENSMUSG00000034981	Parm1	prostate androgen-regulated mucin-like protein 1
ENSMUSG00000038456	Dennd2a	DENN/MADD domain containing 2A
ENSMUSG00000025823	Pdia4	protein disulfide isomerase associated 4
ENSMUSG00000029802	Abcg2	ATP binding cassette subfamily G member 2 (Junior blood group)
ENSMUSG00000029999	Tgfa	transforming growth factor alpha
ENSMUSG00000033174	Mgll	monoglyceride lipase
ENSMUSG00000056755	Grm7	glutamate receptor, metabotropic 7
ENSMUSG00000040649	Rimklb	ribosomal modification protein rimK-like family member B
ENSMUSG00000063838	Cdc42ep5	CDC42 effector protein (Rho GTPase binding) 5
ENSMUSG00000035228	Ccdc106	coiled-coil domain containing 106
ENSMUSG00000030393	Zik1	zinc finger protein interacting with K protein 1
ENSMUSG00000030598	Fbxo17	F-box protein 17
ENSMUSG00000062785	Kcnc3	potassium voltage gated channel, Shaw-related subfamily, member 3
ENSMUSG00000030796	Tead2	TEA domain family member 2
ENSMUSG00000030518	Fam189a1	family with sequence similarity 189, member A1
ENSMUSG00000078670	Fam174b	family with sequence similarity 174, member B
ENSMUSG00000030532	Hddc3	HD domain containing 3
ENSMUSG00000030562	Nox4	NADPH oxidase 4
ENSMUSG00000039405	Prss23	protease, serine 23
ENSMUSG00000030621	Me3	malic enzyme 3, NADP(+)-dependent, mitochondrial
ENSMUSG00000025478	Dpysl4	dihydropyrimidinase-like 4
ENSMUSG00000045733	Sprn	shadow of prion protein
ENSMUSG00000022322	Shcbp1	Shc SH2-domain binding protein 1
ENSMUSG00000031520	Vegfc	vascular endothelial growth factor C
ENSMUSG00000044676	Zfp612	zinc finger protein 612
ENSMUSG00000031841	Cdh13	cadherin 13
ENSMUSG00000041624	Gucy1a2	guanylate cyclase 1, soluble, alpha 2
ENSMUSG00000025892	Gria4	glutamate receptor, ionotropic, AMPA4 (alpha 4)
ENSMUSG00000032006	Pdgfd	platelet-derived growth factor, D polypeptide
ENSMUSG00000031997	Trpc6	transient receptor potential cation channel, subfamily C, member 6
ENSMUSG00000031932	Gpr83	G protein-coupled receptor 83
ENSMUSG00000031937	Vstm5	V-set and transmembrane domain containing 5
ENSMUSG00000043943	Naalad2	N-acetylated alpha-linked acidic dipeptidase 2
ENSMUSG00000036777	Anln	anillin, actin binding protein
ENSMUSG00000032011	Thy1	thymus cell antigen 1, theta
ENSMUSG00000042195	Slc35f2	solute carrier family 35, member F2
ENSMUSG00000036867	Smad6	SMAD family member 6
ENSMUSG00000032373	Car12	carbonic anhydrase 12
ENSMUSG00000032419	Tbx18	T-box18
ENSMUSG00000039313	Minar1	membrane integral NOTCH2 associated receptor 1
ENSMUSG00000032548	Slco2a1	solute carrier organic anion transporter family, member 2a1
ENSMUSG00000006675	P4htm	prolyl 4-hydroxylase, transmembrane (endoplasmic reticulum)
ENSMUSG00000111063	Zfp660	zinc finger protein 660
ENSMUSG00000019779	Frk	fyn-related kinase
ENSMUSG00000047139	Cd24a	CD24a antigen
ENSMUSG00000019848	Popdc3	popeye domain containing 3
ENSMUSG00000056073	Grik2	glutamate receptor, ionotropic, kainate 2 (beta 2)
ENSMUSG00000020256	Aldh1l2	aldehyde dehydrogenase 1 family, member L2
ENSMUSG00000020019	Ntn4	netrin 4
ENSMUSG00000003585	Sec14l2	SEC14-like lipid binding 2
ENSMUSG00000034285	Nipsnap1	nipsnap homolog 1
ENSMUSG00000020467	Efemp1	epidermal growth factor-containing fibulin-like extracellular matrix protein 1
ENSMUSG00000020333	Acsl6	acyl-CoA synthetase long-chain family member 6
ENSMUSG00000042331	Specc1	sperm antigen with calponin homology and coiled-coil domains 1
ENSMUSG00000031284	Pak3	p21 (RAC1) activated kinase 3
ENSMUSG00000018334	Ksr1	kinase suppressor of ras 1
ENSMUSG00000018672	Copz2	coatomer protein complex, subunit zeta 2
ENSMUSG00000017493	Igfbp4	insulin-like growth factor binding protein 4
ENSMUSG00000017314	Mpp2	membrane protein, palmitoylated 2 (MAGUK p55 subfamily member 2)
ENSMUSG00000050288	Fzd2	frizzled class receptor 2
ENSMUSG00000051378	Kif18b	kinesin family member 18B
ENSMUSG00000025574	Tk1	thymidine kinase 1
ENSMUSG00000020601	Trib2	tribbles pseudokinase 2
ENSMUSG00000020598	Nrcam	neuronal cell adhesion molecule
ENSMUSG00000020953	Coch	cochlin
ENSMUSG00000034266	Batf	basic leucine zipper transcription factor, ATF-like
ENSMUSG00000007682	Dio2	deiodinase, iodothyronine, type II
ENSMUSG00000033715	Akr1c14	aldo-keto reductase family 1, member C14
ENSMUSG00000058773	H1f5	H1.5 linker histone, cluster member
ENSMUSG00000036006	Ripor2	RHO family interacting cell polarization regulator 2
ENSMUSG00000044734	Serpinb1a	serine (or cysteine) peptidase inhibitor, clade B, member 1a
ENSMUSG00000072066	6720489N17Rik	RIKEN cDNA 6720489N17 gene
ENSMUSG00000021646	Mccc2	methylcrotonoyl-Coenzyme A carboxylase 2 (beta)
ENSMUSG00000021732	Fgf10	fibroblast growth factor 10
ENSMUSG00000017491	Rarb	retinoic acid receptor, beta
ENSMUSG00000021779	Thrb	thyroid hormone receptor beta
ENSMUSG00000023243	Kcnk5	potassium channel, subfamily K, member 5
ENSMUSG00000041078	Grid1	glutamate receptor, ionotropic, delta 1
ENSMUSG00000022220	Adcy4	adenylate cyclase 4
ENSMUSG00000022221	Ripk3	receptor-interacting serine-threonine kinase 3
ENSMUSG00000046204	Pnma2	paraneoplastic antigen MA2
ENSMUSG00000022021	Diaph3	diaphanous related formin 3
ENSMUSG00000022186	Oxct1	3-oxoacid CoA transferase 1
ENSMUSG00000022231	Sema5a	sema domain, seven thrombospondin repeats (type 1 and type 1-like), transmembrane domain (TM) and short cytoplasmic domain, (semaphorin) 5A
ENSMUSG00000022261	Sdc2	syndecan 2
ENSMUSG00000037627	Rgs22	regulator of G-protein signalling 22
ENSMUSG00000022419	Deptor	DEP domain containing MTOR-interacting protein
ENSMUSG00000042428	Mgat3	mannoside acetylglucosaminyltransferase 3
ENSMUSG00000022610	Mapk12	mitogen-activated protein kinase 12
ENSMUSG00000052560	Cpne8	copine VIII
ENSMUSG00000036298	Slc2a13	solute carrier family 2 (facilitated glucose transporter), member 13
ENSMUSG00000055022	Cntn1	contactin 1
ENSMUSG00000075254	Heg1	heart development protein with EGF-like domains 1
ENSMUSG00000022894	Adamts5	a disintegrin-like and metallopeptidase (reprolysin type) with thrombospondin type 1 motif, 5 (aggrecanase-2)
ENSMUSG00000023886	Smoc2	SPARC related modular calcium binding 2
ENSMUSG00000069743	Zfp820	zinc finger protein 820
ENSMUSG00000063383	Zfp947	zinc finger protein 947
ENSMUSG00000096433	Zfp994	zinc finger protein 994
ENSMUSG00000024190	Dusp1	dual specificity phosphatase 1
ENSMUSG00000041119	Pde9a	phosphodiesterase 9A
ENSMUSG00000067235	H2-Q10	histocompatibility 2, Q region locus 10
ENSMUSG00000023959	Clic5	chloride intracellular channel 5
ENSMUSG00000040260	Daam2	dishevelled associated activator of morphogenesis 2
ENSMUSG00000035842	Ddx11	DEAD/H box helicase 11
ENSMUSG00000024044	Epb41l3	erythrocyte membrane protein band 4.1 like 3
ENSMUSG00000024076	Vit	vitrin
ENSMUSG00000033022	Cdo1	cysteine dioxygenase 1, cytosolic
ENSMUSG00000033032	Afap1l1	actin filament associated protein 1-like 1
ENSMUSG00000024558	Mapk4	mitogen-activated protein kinase 4
ENSMUSG00000056214	Pard6g	par-6 family cell polarity regulator gamma
ENSMUSG00000073514	Dok6	docking protein 6
ENSMUSG00000024833	Pola2	polymerase (DNA directed), alpha 2
ENSMUSG00000024742	Fen1	flap structure specific endonuclease 1
ENSMUSG00000024713	Pcsk5	proprotein convertase subtilisin/kexin type 5
ENSMUSG00000053279	Aldh1a1	aldehyde dehydrogenase family 1, subfamily A1
ENSMUSG00000053279	E030003E18Rik	RIKEN cDNA E030003E18 gene
ENSMUSG00000071604	Fam189a2	family with sequence similarity 189, member A2
ENSMUSG00000025001	Hells	helicase, lymphoid specific
ENSMUSG00000025006	Sorbs1	sorbin and SH3 domain containing 1
ENSMUSG00000043531	Sorcs1	sortilin-related VPS10 domain containing receptor 1
ENSMUSG00000050379	Septin6	septin 6
ENSMUSG00000023092	Fhl1	four and a half LIM domains 1
ENSMUSG00000031255	Sytl4	synaptotagmin-like 4
ENSMUSG00000031274	Col4a5	collagen, type IV, alpha 5
