# Supplementary material for: Stromal Pbrm1 mediates chromatin remodeling necessary for embryo implantation in the mouse uterus
Source: J Clin Invest. 2024 Mar 1;134(5):e174194. doi: 10.1172/JCI174194 (PMC10904057; doi:10.1172/JCI174194)
Supplement: Supporting data values [file jci-134-174194-s112.xlsx]

## Sheet: Fig. 1
Source data：
	Fig. 1B Quantitative real-time PCR analysis of Pbrm1 in Pbrm1fl/fl and Pbrm1 cKO uterus on D4 of pregnancy.								Fig. 1E Ovulation						Fig. 1F: Female litter size
										Pbrm1fl/fl	Pbrm1 cKO				Pbrm1fl/fl	Pbrm1 cKO
										8	7				8
		Pbrm1(CT)	Gapdh(CT)							9	12				8	0
	Pbrm1f/f -1	24.5409	19.6522							10	9				6	0
	Pbrm1f/f -2	24.4922	19.5373							8	6				8	0
	Pbrm1f/f -3	24.521	19.5208							7	8				7	0
	Pbrm1 cKO-1	28.9184	19.7093												8	0
	Pbrm1 cKO-2	28.9084	19.75												6	0
	Pbrm1 cKO-3	30.2245	19.6348

## Sheet: Fig. 2
	Fig. 2F Quantitative real-time PCR analysis of Areg, Lif, Muc-1, Ltf, Hand2, Hoxa10 in Pbrm1fl/fl and Pbrm1 cKO uterus on D4 of pregnancy.
		Areg(CT)	Gapdh(CT)					Ltf(CT)	Gapdh(CT)
	Pbrm1f/f -1	23.6083	19.6522				Pbrm1f/f -1	25.3489	19.6522
	Pbrm1f/f -2	23.5416	19.5373				Pbrm1f/f -2	25.4157	19.5373
	Pbrm1f/f -3	23.5071	19.5208				Pbrm1f/f -3	25.2651	19.5208
	Pbrm1 cKO-1	25.32	19.7093				Pbrm1 cKO-1	21.3819	19.7093
	Pbrm1 cKO-2	25.6531	19.75				Pbrm1 cKO-2	21.362	19.75
	Pbrm1 cKO-3	25.1001	19.6348				Pbrm1 cKO-3	21.3833	19.6348
		Lif(CT)	Gapdh(CT)					Hand2(CT)	Gapdh(CT)
	Pbrm1f/f -1	23.277	19.6522				Pbrm1f/f -1	23.4865	19.6522
	Pbrm1f/f -2	23.297	19.5373				Pbrm1f/f -2	23.9741	19.5373
	Pbrm1f/f -3	23.257	19.5208				Pbrm1f/f -3	23.4607	19.5208
	Pbrm1 cKO-1	29.931	19.7093				Pbrm1 cKO-1	25.0336	19.7093
	Pbrm1 cKO-2	29.635	19.75				Pbrm1 cKO-2	25.0488	19.75
	Pbrm1 cKO-3	30.121	19.6348				Pbrm1 cKO-3	24.2629	19.6348
		Muc-1(CT)	Gapdh(CT)					Haxa10(CT)	Gapdh(CT)
	Pbrm1f/f -1	24.9026	19.6522				Pbrm1f/f -1	22.2027	16.5732
	Pbrm1f/f -2	24.842	19.5373				Pbrm1f/f -2	22.3661	16.7811
	Pbrm1f/f -3	24.8256	19.5208				Pbrm1f/f -3	22.4363	16.734
	Pbrm1 cKO-1	23.037	19.7093				Pbrm1 cKO-1	22.6556	16.3879
	Pbrm1 cKO-2	23.7573	19.75				Pbrm1 cKO-2	23.2235	16.3626
	Pbrm1 cKO-3	22.9813	19.6348				Pbrm1 cKO-3	22.9986	16.5312
		Ihh(CT)	Gapdh(CT)
	Pbrm1f/f -1	21.0889	19.6522
	Pbrm1f/f -2	21.2713	19.5373
	Pbrm1f/f -3	21.0507	19.5208
	Pbrm1 cKO-1	22.1538	19.7093
	Pbrm1 cKO-2	22.2039	19.75
	Pbrm1 cKO-3	22.2208	19.6348

## Sheet: Fig. 3
Fig. 3B Ovulation						Fig. 3C: Female litter size					Fig. 3D implantation on D5					Fig. 3E implantation on D6
	Pbrm1fl/fl	Pbrm1fl/fl/Pax8Cre				Pbrm1fl/fl	Pbrm1fl/fl/Pax8Cre				Pbrm1fl/fl	Pbrm1fl/fl/Pax8Cre				Pbrm1fl/fl	Pbrm1fl/fl/Pax8Cre
	11	12				8	8				8	8				7	8
	10	9				7	9				7	9				9	9
	8	8				8	8				8	8				7	8
	9	11				9	8				9	7				8	6
	8	6				6	7				6	7				7	7
											7	8				8	8

## Sheet: Fig. 4
	Fig. 4J Renilla-normalized luciferase expression driven by the Hand2 enhancer in human endometrial stromal cell line.
		Luc:	Internal control:
	GFP-1	1658	545
	GFP-2	1789	576
	GFP-3	1800	589
	PGL3-promoter-1	3254	511
	PGL3-promoter-2	3369	601
	PGL3-promoter-3	3852	589
	PGL3-Promoter+negative region-1	3541	559
	PGL3-Promoter+negative region-2	3652	532
	PGL3-Promoter+negative region-3	3896	576
	PGL3-Promoter +Hand-2-enhancer-1	10231	511
	PGL3-Promoter +Hand-2-enhancer-2	9985	612
	PGL3-Promoter +Hand-2-enhancer-3	10362	567
	PGL3-Promoter +Hand-2-enhancer-Mutation-1	6896	555
	PGL3-Promoter +Hand-2-enhancer-Mutation-2	7521	588
	PGL3-Promoter +Hand-2-enhancer-Mutation-3	6985	576

## Sheet: Fig. 5
		Fig. 5E Ovulation						Fig. 5F: Female litter size
											Fig. 5B Quantitative real-time PCR analysis of Brg1 in Brg1f/f and Brg1f/f/PRIRES-Cre uterus on D4 of pregnancy.
			Brg1f/f	Brg1f/f/PRIRES-Cre				Brg1f/f	Brg1f/f/PRIRES-Cre
			8	8				7	0			Brg1(CT)	Gapdh(CT)
			11	9				8	0		Brg1f/f -1	27.3231	24.6843
			8	7				8	0		Brg1f/f -2	27.3735	24.6968
			9	10				6	0		Brg1f/f -3	27.2212	24.4785
			6	9				6	0		Brg1f/f -4	27.1674	24.6703
			8	6				8	0		Brg1f/f/PRIRES-Cre -1	29.4591	24.3258
			7	7				7	0		Brg1f/f/PRIRES-Cre -2	29.6386	24.3176
				8				7	0		Brg1f/f/PRIRES-Cre -3	29.38	24.5838
									0		Brg1f/f/PRIRES-Cre -4	29.6797	24.2531
		Fig. 5G implantation on D5			Fig. 5H implantation on D6
		Brg1f/f	Brg1f/f/PRIRES-Cre		Brg1f/f	Brg1f/f/PRIRES-Cre
		10	0		8	0
		8	0		8	0
		7	0		9	0
		9	0		7	0
		6	0		10	0
		9	0		8	0
		8	0			2
		8	2
		6	2
			0
			0

## Sheet: Fig. 6
Fig. 6A Quantitative ChIP analysis of H3K4me1, H3K27ac, Gata4, P300, H3K27Me3 and H3K27Me3 in Hand2 enhancer site1 region of Pbrm1f/f and Pbrm1 cKO uterine stromal cell.
	5%Input(CT)	H3K27ac(CT)X10	IgG(CT)			5%Input(CT)	H3K4Me1(CT)X10	IgG(CT)			5%Input(CT)	H3K27Me3(CT)X10	IgG(CT)			5%Input(CT)	Gata4(CT)X10	IgG(CT)			5%Input(CT)	P300(CT)X10	IgG(CT)
Pbrm1f/f -1	23.0429	22.2626	Undetermined		Pbrm1f/f -1	23.0429	22.5519	Undetermined		Pbrm1f/f -1	22.6789	25.7601	Undetermined		Pbrm1f/f -1	21.4095	21.7207	Undetermined		Pbrm1f/f -1	21.4095	22.2038	Undetermined
Pbrm1f/f -2	23.4005	22.0713	34.2358		Pbrm1f/f -2	23.4005	22.4593	34.2358		Pbrm1f/f -2	22.7341	25.5935	34.2358		Pbrm1f/f -2	21.7774	21.6929	34.2358		Pbrm1f/f -2	21.7774	21.9565	34.2358
Pbrm1f/f -3	23.2627	22.2247	Undetermined		Pbrm1f/f -3	23.2627	22.5682	Undetermined		Pbrm1f/f -3	23.0303	25.7833	Undetermined		Pbrm1f/f -3	21.3956	21.8381	Undetermined		Pbrm1f/f -3	21.3956	21.9455	Undetermined
Pbrm1 cKO-1	23.1658	23.4417	33.4262		Pbrm1 cKO-1	23.1658	23.4977	33.4262		Pbrm1 cKO-1	23.8297	26.8242	33.4262		Pbrm1 cKO-1	21.7013	23.5962	33.4262		Pbrm1 cKO-1	21.7013	23.3745	33.4262
Pbrm1 cKO-2	22.9944	23.7033	Undetermined		Pbrm1 cKO-2	22.9944	23.2166	Undetermined		Pbrm1 cKO-2	23.8098	26.5517	Undetermined		Pbrm1 cKO-2	22.2999	23.2574	Undetermined		Pbrm1 cKO-2	22.2999	23.356	Undetermined
Pbrm1 cKO-3	23.1049	23.5473	35.4914		Pbrm1 cKO-3	23.1049	23.3306	35.4914		Pbrm1 cKO-3	23.9825	26.7318	35.4914		Pbrm1 cKO-3	21.5375	23.2983	35.4914		Pbrm1 cKO-3	21.5375	23.4016	35.4914
Fig. 6B Quantitative ChIP analysis of H3K4me1, H3K27ac, Gata4, P300, H3K27Me3 and H3K27Me3 in Hand2 enhancer site2 region of Pbrm1f/f and Pbrm1 cKO uterine stromal cell.
	5%Input(CT)	H3K27ac(CT)X10	IgG(CT)			5%Input(CT)	H3K4Me1(CT)X10	IgG(CT)			5%Input(CT)	H3K27Me3(CT)X10	IgG(CT)			5%Input(CT)	Gata4(CT)X10	IgG(CT)			5%Input(CT)	P300(CT)X10	IgG(CT)
Pbrm1f/f -1	20.6801	21.6923	Undetermined		Pbrm1f/f -1	20.6801	21.4027	Undetermined		Pbrm1f/f -1	20.6801	24.4679	Undetermined		Pbrm1f/f -1	22.102	23.3076	Undetermined		Pbrm1f/f -1	22.102	26.9116	Undetermined
Pbrm1f/f -2	20.691	21.5532	34.2358		Pbrm1f/f -2	20.691	21.4595	34.2358		Pbrm1f/f -2	20.691	24.6625	34.2358		Pbrm1f/f -2	22.1607	23.2363	34.2358		Pbrm1f/f -2	22.1607	26.9878	34.2358
Pbrm1f/f -3	20.6346	21.5685	Undetermined		Pbrm1f/f -3	20.6346	21.4222	Undetermined		Pbrm1f/f -3	20.6346	24.4352	Undetermined		Pbrm1f/f -3	22.3328	23.2318	Undetermined		Pbrm1f/f -3	22.3328	26.7504	Undetermined
Pbrm1 cKO-1	20.7144	21.6979	33.4262		Pbrm1 cKO-1	20.7144	21.2843	33.4262		Pbrm1 cKO-1	20.7144	24.6689	33.4262		Pbrm1 cKO-1	22.0706	22.8886	33.4262		Pbrm1 cKO-1	22.0706	26.2599	33.4262
Pbrm1 cKO-2	20.7583	21.7061	Undetermined		Pbrm1 cKO-2	20.7583	21.2049	Undetermined		Pbrm1 cKO-2	20.7583	24.6527	Undetermined		Pbrm1 cKO-2	22.1957	23.1154	Undetermined		Pbrm1 cKO-2	22.1957	26.3218	Undetermined
Pbrm1 cKO-3	20.6858	21.5371	35.4914		Pbrm1 cKO-3	20.6858	21.3193	35.4914		Pbrm1 cKO-3	20.6858	24.717	35.4914		Pbrm1 cKO-3	22.0897	22.9942	35.4914		Pbrm1 cKO-3	22.0897	27.0027	35.4914
Fig. 6C Quantitative ChIP analysis of H3K4me1, H3K27ac, Gata4, P300, H3K27Me3 and H3K27Me3 in Hand2 enhancer site3 region of Pbrm1f/f and Pbrm1 cKO uterine stromal cell.
	5%Input(CT)	H3K27ac(CT)X10	IgG(CT)			5%Input(CT)	H3K4Me1(CT)X10	IgG(CT)			5%Input(CT)	H3K27Me3(CT)X10	IgG(CT)			5%Input(CT)	Gata4(CT)X10	IgG(CT)			5%Input(CT)	P300(CT)X10	IgG(CT)
Pbrm1f/f -1	18.9188	19.8405	35.2211		Pbrm1f/f -1	18.9188	20.8494	35.2211		Pbrm1f/f -1	18.9188	23.5945	35.2211		Pbrm1f/f -1	18.9188	22.2468	35.2211		Pbrm1f/f -1	18.9188	21.8739	35.2211
Pbrm1f/f -2	18.8566	19.8441	35.6228		Pbrm1f/f -2	18.8566	20.6723	35.6228		Pbrm1f/f -2	18.8566	23.7136	35.6228		Pbrm1f/f -2	18.8566	21.8631	35.6228		Pbrm1f/f -2	18.8566	21.7747	35.6228
Pbrm1f/f -3	19.1484	19.8374	37.1309		Pbrm1f/f -3	19.1484	20.7666	37.1309		Pbrm1f/f -3	19.1484	23.6368	37.1309		Pbrm1f/f -3	19.1484	22.1348	37.1309		Pbrm1f/f -3	19.1484	21.7601	37.1309
Pbrm1 cKO-1	18.8514	19.7376	36.1357		Pbrm1 cKO-1	18.8514	20.6119	36.1357		Pbrm1 cKO-1	18.8514	23.5471	36.1357		Pbrm1 cKO-1	18.8514	21.9517	36.1357		Pbrm1 cKO-1	18.8514	21.6799	36.1357
Pbrm1 cKO-2	18.6121	19.7322	36.3801		Pbrm1 cKO-2	18.6121	20.6734	36.3801		Pbrm1 cKO-2	18.6121	23.2953	36.3801		Pbrm1 cKO-2	18.6121	22.2327	36.3801		Pbrm1 cKO-2	18.6121	21.7927	36.3801
Pbrm1 cKO-3	18.7647	19.7507	34.3854		Pbrm1 cKO-3	18.7647	20.6145	34.3854		Pbrm1 cKO-3	18.7647	23.822	34.3854		Pbrm1 cKO-3	18.7647	21.8434	34.3854		Pbrm1 cKO-3	18.7647	21.7508	34.3854
Fig. 6E Quantitative ChIP analysis of Pbrm1 in Hand2 enhancer region of Pbrm1f/f and Pbrm1 cKO uterine stromal cell upon P4 treatment.
No P4	Pbrm1(CT)	5%Input(CT)									P4	Pbrm1(CT)	5%Input(CT)
Pbrm1f/f -1	25.9446	19.5629									Pbrm1f/f -1	23.8916	20.212
	25.9898	19.5022										23.9247	19.9276
Pbrm1f/f -2	25.953	19.4784									Pbrm1f/f -2	23.9658	19.9668
	26.0317	19.4521										23.9518	19.9225
Pbrm1f/f -3	25.1702	19.5959									Pbrm1f/f -3	23.9008	20.0202
	25.1467	20.996										23.9514	19.8596
Pbrm1 cKO-1	26.3491	19.7502									Pbrm1 cKO-1	24.9797	20.1779
	26.4182	19.9107										25.1004	19.9989
Pbrm1 cKO-2	26.1423	19.5213									Pbrm1 cKO-2	25.1722	19.8992
	26.3297	19.602										25.0781	20.1255
Pbrm1 cKO-3	26.3075	19.6674									Pbrm1 cKO-3	25.141	19.4099
	26.8487	19.7389										25.1903	19.5633
Fig. 6D 3C
Pbrm1f/f
Actin	Chr1-06473	Chr1-11226	Chr1-11627	Chr1-16036	Chr1-19934	Chr1-24550	Chr1-25543	Chr1-02215
35.7413	36.1763	31.807	30.5161	35.731	32.5641	33.239	30.5204	30.5634
37.0814	38.5716	33.7471	32.196		32.1897	33.4052	35.4054	30.7676
34.8238	31.9881	34.9147	30.9483	33.2874	31.3527	33.4593	32.8351	30.6347
35.664	34.4015	34.6824	29.8402		32.5957	34.329	34.7067	30.1009
35.547	36.0972	35.9249	29.2979	32.5622	31.6965	31.3163	37.5429	30.543
33.5739	33.3879	31.5833	29.4842	34.3747	32.9813	32.2678	33.8777	30.593
BAC-Actin	BAC
28.5638	26.8899	26.7239	28.7149	22.5299	28.9147	26.7106	23.0075	23.3538
29.2544	27.1125	26.8731	28.8196	22.4493	29.2204	26.9103	23.015	23.3457
28.975	27.6899	27.0647	29.2261	22.6001	28.8482	26.8128	22.9788	23.4444
29.4376	27.0627	26.668	28.9682	22.4755	28.9503	26.8347	22.9886	23.3681
28.8525	27.1145	26.9475	29.4647	22.4595	29.0203	26.7534	23.1513	23.548
29.3597	26.8932	26.7796	29.5425	22.54	29.3158	26.5628	22.7973	23.2566
Pbrm1 cKO
Actin	Chr1-06473	Chr1-11226	Chr1-11627	Chr1-16036	Chr1-19934	Chr1-24550	Chr1-25543	Chr1-02215
35.3217	34.3634		29.8588	32.3668	34.0946	32.8496	31.5508	29.78
34.4809	36.9535	35.4225	31.1268	34.2357	33.3366	34.4707	31.3532	30.8248
33.8614	37.6478	35.9326	32.3192	33.3459	33.3011	34.6535	32.341	30.5693
37.504		35.3822	31.7002	33.6356	32.4018	33.5728	31.3371	30.7702
34.1631	37.6225	32.2891		31.8665	31.9567	33.5008	33.7927	30.3388
35.1551	37.1321	34.8492	31.865	32.4051	32.3943	33.7172	33.4973	30.2841
BAC-Actin	BAC
28.3375	26.5047	26.7041	27.8046	22.2316	29.6263	27.6762	22.652	23.0021
28.8354	26.9088	26.8873	27.9958	22.6376	29.8374	27.5702	22.6883	23.2013
28.8131	27.0534	26.6998	28.3154	22.6428	29.875	27.4353	22.8682	23.2613
28.4377	26.7813	26.811	28.5651	22.1636	30.8656	27.3643	22.601	23.2437
28.2765	26.647	26.6401	28.4707	22.2409	29.7157	27.6793	22.637	23.1416
28.6742	26.7137	26.8132	28.4942	22.2791	29.8749	27.5981	22.5493	23.0126

## Sheet: Fig. 7
Fig. 7A Quantitative real-time PCR analysis of FGF1, 7, 16, 17, 18, 21 in Pbrm1fl/fl and Pbrm1 cKO uterus on D4 of pregnancy.
	FGF1(CT)	Gapdh(CT)							FGF7(CT)	Gapdh(CT)
Pbrm1f/f -1	27.9219	19.6301						Pbrm1f/f -1	25.5909	19.6301
	28.6273	19.6374							25.5659	19.6374
Pbrm1f/f -2	27.9097	19.6245						Pbrm1f/f -2	25.5588	19.6245
	27.6293	19.6541							25.498	19.6541
Pbrm1f/f -3	27.8202	19.6168						Pbrm1f/f -3	25.4713	19.6168
	28.6721	19.6562							25.6244	19.6562
Pbrm1 cKO-1	26.3188	19.7763						Pbrm1 cKO-1	24.4336	19.7763
	26.2973	19.6743							24.5521	19.6743
Pbrm1 cKO-2	26.1833	19.6608						Pbrm1 cKO-2	24.5232	19.6608
	26.2686	19.6697							24.4177	19.6697
Pbrm1 cKO-3	26.1167	19.5902						Pbrm1 cKO-3	24.498	19.5902
	26.0263	19.6191							24.5289	19.6191
	FGF16(CT)	Gapdh(CT)							FGF17(CT)	Gapdh(CT)
Pbrm1f/f -1	27.9115	19.6301						Pbrm1f/f -1	27.7462	19.6301
	27.9298	19.6374							27.4448	19.6374
Pbrm1f/f -2	28.3412	19.6245						Pbrm1f/f -2	27.585	19.6245
	27.9259	19.6541							27.8291	19.6541
Pbrm1f/f -3	28.0991	19.6168						Pbrm1f/f -3	27.8886	19.6168
	27.9542	19.6562							27.8577	19.6562
Pbrm1 cKO-1	26.9048	19.7763						Pbrm1 cKO-1	26.5312	19.7763
	26.9516	19.6743							26.3045	19.6743
Pbrm1 cKO-2	26.8861	19.6608						Pbrm1 cKO-2	26.4627	19.6608
	26.8768	19.6697							26.6963	19.6697
Pbrm1 cKO-3	26.9363	19.5902						Pbrm1 cKO-3	26.3003	19.5902
	26.8169	19.6191							26.2725	19.6191
	FGF18(CT)	Gapdh(CT)							FGF21(CT)	Gapdh(CT)
Pbrm1f/f -1	29.705	19.6301						Pbrm1f/f -1	25.792	19.6301
	29.9809	19.6374							25.996	19.6374
Pbrm1f/f -2	29.9731	19.6245						Pbrm1f/f -2	26.349	19.6245
	29.5299	19.6541							25.933	19.6541
Pbrm1f/f -3	29.4126	19.6168						Pbrm1f/f -3	26.136	19.6168
	29.6902	19.6562							25.995	19.6562
Pbrm1 cKO-1	28.5834	19.7763						Pbrm1 cKO-1	25.095	19.7763
	28.9365	19.6743							24.902	19.6743
Pbrm1 cKO-2	29.1417	19.6608						Pbrm1 cKO-2	24.867	19.6608
	28.7222	19.6697								19.6697
Pbrm1 cKO-3	28.9864	19.5902						Pbrm1 cKO-3	24.677	19.5902
	29.0835	19.6191								19.6191

## Sheet: Fig. S1
Fig. S1A Artificial decidualization					Fig. S1E E2 and P4 levels
	No Oil	Oil
Pbrm1f/f -1	0.06	0.64			D4---P4: (ng/ml)					D4----E2:(pg/ml)
Pbrm1f/f -2	0.032	0.68			Pbrm1fl/fl	Pbrm1 cKO				Pbrm1fl/fl	Pbrm1 cKO
Pbrm1f/f -3	0.041	0.65			15.87	17.83				35.45	38.97
Pbrm1f/f -4	0.045	0.66			18.44	22.11				33.88	46.52
					20.76	15.43				43.45	40.01
Pbrm1 cKO-1	0.04	0.042			17.32	16.49				47.76	37.41
Pbrm1 cKO-2	0.045	0.047			15.46	18.54				40.43	30.65
Pbrm1 cKO-3	0.029	0.03			13.32	12.32
Pbrm1 cKO-4	0.039	0.041
					Fig. S1F Quantitative real-time PCR analysis of ER and PR in Pbrm1fl/fl and Pbrm1 cKO uterus on D4 of pregnancy.
						ER(CT)	Gapdh(CT)				PR(CT)	Gapdh(CT)
					Pbrm1f/f -1	20.9752	18.1437			Pbrm1f/f -1	21.3364	18.1437
					Pbrm1f/f -2	21.4351	18.4815			Pbrm1f/f -2	21.2834	18.4815
					Pbrm1f/f -3	21.4127	18.2518			Pbrm1f/f -3	21.4083	18.2518
					Pbrm1 cKO-1	20.3842	18.1666			Pbrm1 cKO-1	21.1123	18.1666
					Pbrm1 cKO-2	20.5826	17.9885			Pbrm1 cKO-2	21.0113	17.9885
					Pbrm1 cKO-3	20.5158	17.6652			Pbrm1 cKO-3	21.2814	17.6652

## Sheet: Fig. S2
Fig. S2A-B Quantitative real-time PCR analysis of Areg, Lif, Muc-1, Ltf, Ihh, Hand2, Hoxa10 and Nr2f2 in Pbrm1fl/fl and Pbrm1 cKO uterus on D4 of pregnancy.
	Areg(CT)	Gapdh(CT)						Ltf(CT)	Gapdh(CT)
Pbrm1f/f -1	20.0498	16.3879					Pbrm1f/f -1	21.5501	18.1437
Pbrm1f/f -2	20.0049	16.3626					Pbrm1f/f -2	21.6742	18.4815
Pbrm1f/f -3	20.0364	16.5312					Pbrm1f/f -3	21.578	18.2518
Pbrm1 cKO-1	20.4549	16.5732					Pbrm1 cKO-1	20.8066	18.1666
Pbrm1 cKO-2	20.3044	16.7811					Pbrm1 cKO-2	20.8173	17.9885
Pbrm1 cKO-3	20.1128	16.734					Pbrm1 cKO-3	20.9026	17.6652
	Lif(CT)	Gapdh(CT)						Ihh(CT)	Gapdh(CT)
Pbrm1f/f -1	20.563	16.3879					Pbrm1f/f -1	20.8021	16.3879
Pbrm1f/f -2	20.856	16.3626					Pbrm1f/f -2	20.8146	16.3626
Pbrm1f/f -3	20.558	16.5312					Pbrm1f/f -3	20.8088	16.5312
Pbrm1 cKO-1	20.965	16.5732					Pbrm1 cKO-1	21.2481	16.5732
Pbrm1 cKO-2	20.903	16.7811					Pbrm1 cKO-2	21.2302	16.7811
Pbrm1 cKO-3	20.677	16.734					Pbrm1 cKO-3	21.27	16.734
	Muc-1(CT)	Gapdh(CT)						Haxa10(CT)	Gapdh(CT)
Pbrm1f/f -1	21.8825	16.3879					Pbrm1f/f -1	20.0912	16.3879
Pbrm1f/f -2	21.9589	16.3626					Pbrm1f/f -2	20.0709	16.3626
Pbrm1f/f -3	21.8705	16.5312					Pbrm1f/f -3	20.1546	16.5312
Pbrm1 cKO-1	21.8722	16.5732					Pbrm1 cKO-1	20.3034	16.5732
Pbrm1 cKO-2	21.828	16.7811					Pbrm1 cKO-2	20.3106	16.7811
Pbrm1 cKO-3	21.8008	16.734					Pbrm1 cKO-3	20.2975	16.734
								Hand2(CT)	Gapdh(CT)
							Pbrm1f/f -1	19.9865	16.3879
							Pbrm1f/f -2	19.97	16.3626
							Pbrm1f/f -3	19.987	16.5312
							Pbrm1 cKO-1	20.2483	16.5732
							Pbrm1 cKO-2	20.2229	16.7811
							Pbrm1 cKO-3	20.2564	16.734
								Nr2f2(CT)	Gapdh(CT)
							Pbrm1f/f -1	19.4263	16.3879
							Pbrm1f/f -2	19.3718	16.3626
							Pbrm1f/f -3	19.5039	16.5312
							Pbrm1 cKO-1	19.4985	16.5732
							Pbrm1 cKO-2	19.3159	16.7811
							Pbrm1 cKO-3	19.2795	16.734

## Sheet: Fig. S8
Fig. S8E Quantitative real-time PCR analysis of HAND2 in WT and PBRM1 knockdown HESC
			HAND2(CT)	GAPDH(CT)
		WT-1	21.7513	15.459
		WT-2	21.9596	15.3295
		WT-3	21.8936	15.3258
		WT-4	21.7602	15.3261
		PBRM1 Knockdown-1	22.3661	15.2297
		PBRM1 Knockdown-2	22.4739	15.2449
		PBRM1 Knockdown-3	22.4856	15.227
		PBRM1 Knockdown-4	22.4048	15.1947
